# Supplementary material for: Artificial neural networks for predicting social comparison effects among female Instagram users
Source: PLoS One. 2020 Feb 25;15(2):e0229354. doi: 10.1371/journal.pone.0229354 (PMC7041802; doi:10.1371/journal.pone.0229354)
Supplement: S1 Dataset — (ZIP) [file pone.0229354.s005.zip › S3_Dataset.txt]

FN Clarivate Analytics Web of Science
VR 1.0
PT J
AU Singh, A
   Garg, S
   Batra, S
   Kumar, N
AF Singh, Amritpal
   Garg, Sahil
   Batra, Shalini
   Kumar, Neeraj
TI Probabilistic data structure-based community detection and storage
   scheme in online social networks
SO FUTURE GENERATION COMPUTER SYSTEMS-THE INTERNATIONAL JOURNAL OF ESCIENCE
LA English
DT Article
DE Social network analysis; Community detection; Graph storage;
   Probabilistic data structures; Bloom filter; Quotient filter
ID BIG DATA CHALLENGES; BLOOM FILTER
AB With the wide popularity of various social network sites such as - Facebook, Twitter, and Instagram; processing, storage, and analysis of a large volume of data are becoming challenging issues. In general, social networks are assumed to be graphs having nodes for representation of a group of persons in order to explore the relationship between them for Social Network Analysis (SNA). Analysts claim that interconnections in these networks are the reflection of social structure of individual where personalities with common attributes often occupy similar positions. Such similarities are caused by the prospects, opportunities, sensitivities and perceptions created by these similar network positions. Thus, clustering of these individuals is necessary to analyse their common characteristics. However, most of the existing clustering algorithms considered for community detection in SNA have high memory requirements especially in online social networks. So, to mitigate these issues, this paper proposes a novel clustering scheme for community detection for fast access, storage and retrieval of data using Probabilistic Data Structures (PDS). In the proposed scheme, Bloom filter has been used for clustering and Quotient filter has been used for storage and access of cluster nodes. It has been experimentally proved that the proposed scheme provides significant improvement in computational time which is reduced by 64% and 79% respectively in comparison to the linked list and adjacency matrix. Moreover, Quotient filter based storage schema significantly enhances the effectiveness of the proposed scheme over conventional storage methods. (C) 2018 Elsevier B.V. All rights reserved.
C1 [Singh, Amritpal; Batra, Shalini; Kumar, Neeraj] Deemed Univ, Thapar Inst Engn & Technol, Comp Sci & Engn Dept, Patiala, Punjab, India.
   [Garg, Sahil] Univ Quebec, ETS, Elect Engn Dept, Montreal, PQ H3C 1K3, Canada.
RP Garg, S (reprint author), Univ Quebec, ETS, Elect Engn Dept, Montreal, PQ H3C 1K3, Canada.
EM amritpal.singh203@gmail.com; garg.sahil1990@gmail.com;
   sbatra@thapar.edu; neeraj.kumar@thapar.edu
CR Al-hisnawi M, 2016, IEEE COMMUN LETT, V20, P2217, DOI 10.1109/LCOMM.2016.2601898
   Amato F, 2019, FUTURE GENER COMP SY, V93, P914, DOI 10.1016/j.future.2017.04.028
   Arnaboldi Valerio, 2017, Online Social Networks and Media, V1, P44, DOI 10.1016/j.osnem.2017.04.001
   Atay Y, 2017, APPL SOFT COMPUT, V50, P194, DOI 10.1016/j.asoc.2016.11.025
   Bedi P, 2016, WIRES DATA MIN KNOWL, V6, P115, DOI 10.1002/widm.1178
   Bender MA, 2012, PROC VLDB ENDOW, V5, P1627
   Dutta S, 2013, PROC VLDB ENDOW, V6, P589, DOI 10.14778/2536354.2536359
   Duy DP, 2017, COMPUT SECUR, V68, P1, DOI 10.1016/j.cose.2017.03.010
   EI-Metwally S., 2014, NEXT GENERATION SEQU, P15
   Fani H., 2017, ENCY SEMANTIC COMPUT, V1
   Fortunato S, 2010, PHYS REP, V486, P75, DOI 10.1016/j.physrep.2009.11.002
   Gamble J, 2016, IEEE TRANS SIGNAL IN, V2, P186, DOI 10.1109/TSIPN.2016.2527923
   Garg S, 2018, COMPUT ELECTR ENG, V71, P798, DOI 10.1016/j.compeleceng.2017.07.008
   Garg S, 2017, INT J COMMUN SYST, V30, DOI 10.1002/dac.3248
   Ghosh G, 2016, FUTURE GENER COMP SY, V65, P207, DOI 10.1016/j.future.2016.02.017
   Gil D, 2016, FUTURE GENER COMP SY, V63, P96, DOI 10.1016/j.future.2015.07.019
   Grissa M, 2017, IEEE TRANS COGN COMM, V3, P255, DOI 10.1109/TCCN.2017.2702163
   Hao F, 2017, IEEE SYST J, V11, P250, DOI 10.1109/JSYST.2015.2433294
   Jung JJ, 2017, FUTURE GENER COMP SY, V66, P87, DOI 10.1016/j.future.2016.08.021
   Khan MS, 2016, IEEE ACCESS, V4, P9614, DOI 10.1109/ACCESS.2016.2639563
   Kinney JB, 2014, P NATL ACAD SCI USA, V111, P3354, DOI 10.1073/pnas.1309933111
   Leskovec J., 2014, SNAP DATASETS STANFO
   Nagaoka H., 2006, QUANTPH0611289 ARXIV
   Peng H, 2018, FUTURE GENER COMP SY, V86, P1503, DOI 10.1016/j.future.2017.05.020
   Peng SC, 2017, IEEE NETWORK, V31, P11, DOI 10.1109/MNET.2016.1500104NM
   Plantie M., 2013, SOCIAL MEDIA RETRIEV, P65, DOI DOI 10.1007/978-1-4471-4555-4
   Reihanian A, 2017, ENG APPL ARTIF INTEL, V62, P51, DOI 10.1016/j.engappai.2017.03.007
   Sapountzi A, 2018, FUTURE GENER COMP SY, V86, P893, DOI 10.1016/j.future.2016.10.019
   Singh A, 2018, FUTURE GENER COMP SY, V82, P440, DOI 10.1016/j.future.2017.12.016
   Tarkoma S, 2012, IEEE COMMUN SURV TUT, V14, P131, DOI 10.1109/SURV.2011.031611.00024
   Vatrapu R, 2016, IEEE ACCESS, V4, P2542, DOI 10.1109/ACCESS.2016.2559584
   Wan L, 2008, CDPM FINDING EVALUAT, P620
   Wang M, 2015, PROC VLDB ENDOW, V8, P998, DOI 10.14778/2794367.2794370
   Xiong SS, 2017, J NETW COMPUT APPL, V87, P60, DOI 10.1016/j.jnca.2017.03.006
   Xiong SS, 2017, IEEE TRANS CLOUD COM, V5, P85, DOI 10.1109/TCC.2014.2385063
   Xu YF, 2015, EXPERT SYST APPL, V42, P8349, DOI 10.1016/j.eswa.2015.06.042
   Zengin S, 2017, IEEE T PARALL DISTR, V28, P305, DOI 10.1109/TPDS.2016.2577033
   Zhang SW, 2017, FUTURE GENER COMP SY, V72, P227, DOI 10.1016/j.future.2016.05.007
   Zhou HF, 2017, PHYSICA A, V469, P551, DOI 10.1016/j.physa.2016.11.015
NR 39
TC 0
Z9 0
U1 0
U2 0
PU ELSEVIER SCIENCE BV
PI AMSTERDAM
PA PO BOX 211, 1000 AE AMSTERDAM, NETHERLANDS
SN 0167-739X
EI 1872-7115
J9 FUTURE GENER COMP SY
JI Futur. Gener. Comp. Syst.
PD MAY
PY 2019
VL 94
BP 173
EP 184
DI 10.1016/j.future.2018.11.026
PG 12
WC Computer Science, Theory & Methods
SC Computer Science
GA HO3TG
UT WOS:000460845200017
DA 2019-03-26
ER

PT J
AU Tosi, M
   Maslyanskaya, S
   Dodson, NA
   Coupey, SM
AF Tosi, Marina
   Maslyanskaya, Sofya
   Dodson, Nancy A.
   Coupey, Susan M.
TI The Female Athlete Triad: A Comparison of Knowledge and Risk in
   Adolescent and Young Adult Figure Skaters, Dancers, and Runners
SO JOURNAL OF PEDIATRIC AND ADOLESCENT GYNECOLOGY
LA English
DT Article
DE Female athlete triad; Eating disorder; Amenorrhea; Bone density;
   Adolescent; Young adult; Athletes; Skating; Dancing; Running
ID BONE-MINERAL DENSITY; EATING-DISORDERS; SCREENING TOOL; PREVALENCE;
   GIRLS; WOMEN
AB Study Objective: The female athlete triad is often found in sports that value leanness and aesthetics and can lead to adverse health effects. We aimed to compare knowledge and risk of the triad among adolescent figure skaters, dancers, and runners.
   Design, Setting, Participants, and Main Outcome Measures: We advertised our survey on social media platforms: sports-specific forums; Facebook; and Instagram. We received 928 responses. We included female figure skaters, dancers, and runners aged 25 years or younger (N = 712). We asked participants to name the triad components and dichotomized knowledge scores as high or low. We developed a 6-question triad risk scale and defined "at risk" if participants endorsed 3 or more questions.
   Results: Of 712 participants: 60% were figure skaters; 28% dancers; 12% runners; 78% were adolescents (<= 17 years of age); 22% young adults (18-25 years); 12% had heard of the triad. A higher proportion of runners than figure skaters and dancers had high knowledge of the triad (16% vs 6% vs 5%, P < .01). Overall 60% of athletes were "at risk" of the triad, 25% skipped a period for 3 or more months, and 34% had a history of stress fractures or shin splints. Young adults vs adolescents and dancers vs figure skaters and runners had nearly twice the odds of triad risk.
   Conclusion: Most athletes were at risk of the triad but few knew about it. Dancers were at higher risk compared with figure skaters and runners. Efforts should be made to raise awareness of the triad among athletes, parents, and coaches, with special attention paid to the dance community.
C1 [Tosi, Marina] Mamaroneck High Sch, Original Sci Res Program, Mamaroneck, NY USA.
   [Maslyanskaya, Sofya; Dodson, Nancy A.; Coupey, Susan M.] Childrens Hosp Montefiore, Dept Pediat, Div Adolescent Med, Bronx, NY 10467 USA.
RP Coupey, SM (reprint author), Childrens Hosp Montefiore, Div Adolescent Med, 3415 Bainbridge Ave, Bronx, NY 10467 USA.
EM scoupey@montefiore.org
CR American Academy of Pediatrics, CAR YOUNG ATHL PAT E
   Arcelus J, 2014, EUR EAT DISORD REV, V22, P92, DOI 10.1002/erv.2271
   BACHRACH LK, 1991, J CLIN ENDOCR METAB, V72, P602, DOI 10.1210/jcem-72-3-602
   Barrack MT, 2008, MED SCI SPORT EXER, V40, P2015, DOI 10.1249/MSS.0b013e3181822ea0
   Brown KN, 2014, J PEDIATR ADOL GYNEC, V27, P278, DOI 10.1016/j.jpag.2013.11.014
   Burckhardt Peter, 2011, J Dance Med Sci, V15, P51
   Castelo-Branco C, 2006, GYNECOL ENDOCRINOL, V22, P31, DOI 10.1080/09513590500453825
   De Souza MJ, 2014, BRIT J SPORT MED, V48, DOI 10.1136/bjsports-2013-093218
   DeJonckheere M, 2017, JMIR RES PROTOC, V6, DOI 10.2196/resprot.8502
   Doyle-Lucas Ashley F, 2010, J Dance Med Sci, V14, P146
   Dubravcic-Simunjak S, 2003, AM J SPORT MED, V31, P511, DOI 10.1177/03635465030310040601
   Fallat ME, 2016, PEDIATRICS, V138, DOI 10.1542/peds.2016-1484
   Folscher LL, 2015, SPORTS MED OPEN, V1, P29, DOI [10.1186/s40798-015-0027-7, DOI 10.1186/S40798-015-0027-7]
   Harel Z, 2007, J ADOLESCENT HEALTH, V40, P44, DOI 10.1016/j.jadohealth.2006.08.013
   Hartman D, 2000, INT J EAT DISORDER, V28, P107, DOI 10.1002/(SICI)1098-108X(200007)28:1<107::AID-EAT13>3.0.CO;2-M
   Hincapie CA, 2010, ARCH PHYS MED REHAB, V91, P1777, DOI 10.1016/j.apmr.2010.07.230
   Jonnalagadda SS, 2004, INT J SPORT NUTR EXE, V14, P594, DOI 10.1123/ijsnem.14.5.594
   Krentz EM, 2013, SCAND J MED SCI SPOR, V23, P303, DOI 10.1111/j.1600-0838.2011.01380.x
   McNulty KY, 2001, J AM DIET ASSOC, V101, P886, DOI 10.1016/S0002-8223(01)00218-8
   Melin A, 2014, BRIT J SPORT MED, V48, P540, DOI 10.1136/bjsports-2013-093240
   Misra M, 2008, ANN NY ACAD SCI, V1135, P212, DOI 10.1196/annals.1429.002
   Nattiv Aurelia, 2007, Med Sci Sports Exerc, V39, P1867
   Nichols JF, 2006, ARCH PEDIAT ADOL MED, V160, P137, DOI 10.1001/archpedi.160.2.137
   PECINA M, 1990, AM J SPORT MED, V18, P277, DOI 10.1177/036354659001800310
   Thein-Nissenbaum J, 2013, MATURITAS, V75, P107, DOI 10.1016/j.maturitas.2013.02.010
   Thein-Nissenbaum JM, 2012, J ATHL TRAINING, V47, P74
   VanHeerwaarden N, 2018, J MED INTERNET RES, V20, DOI 10.2196/jmir.8102
   Vescovi JD, 2008, OSTEOPOROSIS INT, V19, P465, DOI 10.1007/s00198-007-0518-6
   Webb HJ, 2014, J RES ADOLESCENCE, V24, P564, DOI 10.1111/jora.12084
NR 29
TC 1
Z9 1
U1 1
U2 1
PU ELSEVIER SCIENCE INC
PI NEW YORK
PA STE 800, 230 PARK AVE, NEW YORK, NY 10169 USA
SN 1083-3188
EI 1873-4332
J9 J PEDIATR ADOL GYNEC
JI J. Pediatr Adolesc. Gynecol.
PD APR
PY 2019
VL 32
IS 2
BP 165
EP 169
DI 10.1016/j.jpag.2018.10.007
PG 5
WC Obstetrics & Gynecology; Pediatrics
SC Obstetrics & Gynecology; Pediatrics
GA HN4CA
UT WOS:000460130600012
PM 30395981
DA 2019-03-26
ER

PT J
AU Robinson, A
   Bonnette, A
   Howard, K
   Ceballos, N
   Dailey, S
   Lu, YM
   Grimes, T
AF Robinson, Anthony
   Bonnette, Aaron
   Howard, Krista
   Ceballos, Natalie
   Dailey, Stephanie
   Lu, Yongmei
   Grimes, Tom
TI Social comparisons, social media addiction, and social interaction: An
   examination of specific social media behaviors related to major
   depressive disorder in a millennial population
SO JOURNAL OF APPLIED BIOBEHAVIORAL RESEARCH
LA English
DT Article
DE major depressive disorder; social comparison; social interaction; social
   media; social media addiction
ID FACE-TO-FACE; COMPARISON ORIENTATION; SYMPTOMS; MODEL
AB Although studies have shown that increases in the frequency of social media use may be associated with increases in depressive symptoms of individuals with depression, the current study aimed to identify specific social media behaviors related to major depressive disorder (MDD). Millennials (N = 504) who actively use Facebook, Twitter, Instagram, and/or Snapchat participated in an online survey assessing major depression and specific social media behaviors. Univariate and multivariate analyses were conducted to identify specific social media behaviors associated with the presence of MDD. The results identified five key social media factors associated with MDD. Individuals who were more likely to compare themselves to others better off than they were (p = 0.005), those who indicated that they would be more bothered by being tagged in unflattering pictures (p = 0.011), and those less likely to post pictures of themselves along with other people (p = 0.015) were more likely to meet the criteria for MDD. Participants following 300 + Twitter accounts were less likely to have MDD (p = 0.041), and those with higher scores on the Social Media Addiction scale were significantly more likely to meet the criteria for MDD (p = 0.031). Participating in negative social media behaviors is associated with a higher likelihood of having MDD. Research and clinical implications are considered.
C1 [Robinson, Anthony; Bonnette, Aaron; Howard, Krista; Ceballos, Natalie] Texas State Univ, Dept Psychol, San Marcos, TX 78666 USA.
   [Dailey, Stephanie] Texas State Univ, Dept Commun Studies, San Marcos, TX USA.
   [Lu, Yongmei] Texas State Univ, Dept Geog, San Marcos, TX USA.
   [Grimes, Tom] Texas State Univ, Dept Journalism & Mass Commun, San Marcos, TX USA.
RP Howard, K (reprint author), Texas State Univ, Dept Psychol, San Marcos, TX 78666 USA.
EM kh44@txstate.edu
CR Al-Mosaiwi M, 2018, CLIN PSYCHOL SCI, V6, P529, DOI 10.1177/2167702617747074
   Andreassen CS, 2012, PSYCHOL REP, V110, P501, DOI 10.2466/02.09.18.PR0.110.2.501-517
   Babkirk S, 2016, SOC NEUROSCI-UK, V11, P637, DOI 10.1080/17470919.2015.1123181
   Banyai F, 2017, PLOS ONE, V12, DOI 10.1371/journal.pone.0169839
   Bessiere K., 2010, J MED INTERNET RES, V12, P78
   Ellison NB, 2007, J COMPUT-MEDIAT COMM, V12, P1143, DOI [10.1111/j.1083-6101.2007.00367.x, 10.1111/j.1083-6101.2007.00393.x]
   Feinstein BA, 2013, PSYCHOL POP MEDIA CU, V2, P161, DOI 10.1037/a0033111
   Grieve R, 2013, COMPUT HUM BEHAV, V29, P604, DOI 10.1016/j.chb.2012.11.017
   Hankin BL, 1998, J ABNORM PSYCHOL, V107, P128, DOI 10.1037/0021-843X.107.1.128
   Kessler RC, 2010, DEPRESS ANXIETY, V27, P351, DOI 10.1002/da.20634
   Kroenke K, 2010, GEN HOSP PSYCHIAT, V32, P345, DOI 10.1016/j.genhosppsych.2010.03.006
   Kross E, 2013, PLOS ONE, V8, DOI 10.1371/journal.pone.0069841
   Lin LY, 2016, DEPRESS ANXIETY, V33, P323, DOI 10.1002/da.22466
   Liu QQ, 2017, PERS INDIV DIFFER, V113, P223, DOI 10.1016/j.paid.2017.03.037
   Merolli Mark, 2014, J Med Internet Res, V16, pe284, DOI 10.2196/jmir.3494
   Park N, 2009, CYBERPSYCHOL BEHAV, V12, P729, DOI 10.1089/cpb.2009.0003
   Park SY, 2018, COMPUT HUM BEHAV, V79, P83, DOI 10.1016/j.chb.2017.10.028
   Pereira JM, 2014, SCI WORLD J, DOI 10.1155/2014/892048
   Pew Research Center, 2015, SOCIAL MEDIA UPDATE
   Piwek L, 2016, COMPUT HUM BEHAV, V54, P358, DOI 10.1016/j.chb.2015.08.026
   Primack BA, 2017, COMPUT HUM BEHAV, V69, P1, DOI 10.1016/j.chb.2016.11.013
   Radovic A, 2017, J ADOLESCENCE, V55, P5, DOI 10.1016/j.adolescence.2016.12.002
   Reece AG, 2017, EPJ DATA SCI, V6, DOI 10.1140/epjds/s13688-017-0110-z
   Shamir B, 2004, J OCCUP ORGAN PSYCH, V77, P115, DOI 10.1348/096317904322915946
   Smith T. J., 2015, J BUSINESS DIVERSITY, V15, P39
   Smola KW, 2002, J ORGAN BEHAV, V23, P363, DOI 10.1002/job.147
   Spitzer RL, 1999, JAMA-J AM MED ASSOC, V282, P1737, DOI 10.1001/jama.282.18.1737
   Steers MLN, 2014, J SOC CLIN PSYCHOL, V33, P701, DOI 10.1521/jscp.2014.33.8.701
   Treem JW, 2016, SOCIOL COMPASS, V10, P768, DOI 10.1111/soc4.12404
   Vogel EA, 2015, PERS INDIV DIFFER, V86, P249, DOI 10.1016/j.paid.2015.06.026
   Whiting A, 2013, QUAL MARK RES, V16, P362, DOI 10.1108/QMR-06-2013-0041
   Wright KB, 2013, J HEALTH COMMUN, V18, P41, DOI 10.1080/10810730.2012.688250
NR 32
TC 0
Z9 0
U1 0
U2 0
PU WILEY
PI HOBOKEN
PA 111 RIVER ST, HOBOKEN 07030-5774, NJ USA
SN 1071-2089
EI 1751-9861
J9 J APPL BIOBEHAV RES
JI J. Appl. Biobehav. Res.
PD MAR
PY 2019
VL 24
IS 1
AR e12158
DI 10.1111/jabr.12158
PG 14
WC Psychology, Clinical
SC Psychology
GA HN8TI
UT WOS:000460468700003
DA 2019-03-26
ER

PT J
AU Laborde, S
   Hosang, T
   Mosley, E
   Dosseville, F
AF Laborde, Sylvain
   Hosang, Thomas
   Mosley, Emma
   Dosseville, Fabrice
TI Influence of a 30-Day Slow-Paced Breathing Intervention Compared to
   Social Media Use on Subjective Sleep Quality and Cardiac Vagal Activity
SO JOURNAL OF CLINICAL MEDICINE
LA English
DT Article
DE parasympathetic nervous system; cardiac vagal tone; high-frequency heart
   rate variability (HF-HRV); deep breathing; slow breathing; cardiac
   coherence; vagus nerve; respiratory sinus arrhythmia; vagal tank theory;
   neurovisceral integration model
ID HEART-RATE-VARIABILITY; BIOFEEDBACK; RESONANCE; ANXIETY
AB Breathing techniques are part of traditional relaxation methods; however, their influence on psychophysiological variables related to sleep is still unclear. Consequently, the aim of this paper was to investigate the influence of a 30-day slow-paced breathing intervention compared to social media use on subjective sleep quality and cardiac vagal activity (CVA, operationalized via high-frequency heart rate variability). Healthy participants (n = 64, 33 male, 31 female, M = 22.11, SD = 3.12) were randomly allocated to an experimental or control group. In the experimental group, they had to perform slow-paced breathing for 15 min each evening across a 30-day period. This was administered through a smartphone application. The control group used social media (e.g., Facebook, Instagram, Whatsapp) for the same duration. The night before and after the intervention, their CVA was assessed via a light portable Electrocardiogram (ECG) device, and they had to fill out the Pittsburgh Sleep Quality Index questionnaire. Results showed that in comparison to the use of social media, the slow-paced breathing technique improved subjective sleep quality and increased overnight CVA, while a tendency was observed for morning awakening CVA. Slow-paced breathing appears a promising cost-effective technique to improve subjective sleep quality and cardiovascular function during sleep in young healthy individuals.
C1 [Laborde, Sylvain] German Sport Univ Cologne, Inst Psychol, Dept Performance Psychol, D-50933 Cologne, Germany.
   [Laborde, Sylvain; Dosseville, Fabrice] Univ Caen Normandie UFR STAPS, EA 4260, Caen, France.
   [Hosang, Thomas] Helmut Schmidt Univ, Dept Psychol, D-22043 Hamburg, Germany.
   [Hosang, Thomas] Univ Fed Armed Forces Hambourg, D-22043 Hamburg, Germany.
   [Mosley, Emma] Solent Univ Southampton, Southampton SO14 0YN, Hants, England.
RP Laborde, S (reprint author), German Sport Univ Cologne, Inst Psychol, Dept Performance Psychol, D-50933 Cologne, Germany.; Laborde, S (reprint author), Univ Caen Normandie UFR STAPS, EA 4260, Caen, France.
EM s.laborde@dshs-koeln.de; hosang@hsu-hh.de; emma.mosley@solent.ac.uk;
   fabrice.dosseville@unicaen.fr
OI Mosley, Emma/0000-0002-3669-0379; Hosang, Thomas
   Jean/0000-0002-3573-4966
FU German Sport University Cologne [HIFF 920157]
FX This research and the APC were funded by the German Sport University
   Cologne, grant number HIFF 920157.
CR Allen B, 2012, PSYCHOPHYSIOLOGY, V49, P690, DOI 10.1111/j.1469-8986.2011.01344.x
   Berntson GG, 1997, PSYCHOPHYSIOLOGY, V34, P623, DOI 10.1111/j.1469-8986.1997.tb02140.x
   Bertisch SM, 2012, J CLIN SLEEP MED, V8, P681, DOI 10.5664/jcsm.2264
   Bonnet MH, 2014, SLEEP MED REV, V18, P111, DOI 10.1016/j.smrv.2013.02.003
   Brandenberger G, 2005, AUTON NEUROSCI-BASIC, V121, P81, DOI 10.1016/j.autneu.2005.06.002
   Brosschot JF, 2007, INT J PSYCHOPHYSIOL, V63, P39, DOI 10.1016/j.ijpsycho.2006.07.016
   Buchheit M, 2006, INT J SPORTS MED, V27, P697, DOI 10.1055/s-2005-872929
   Buchheit M, 2004, AM J PHYSIOL-HEART C, V287, pH2813, DOI 10.1152/ajpheart.00490.2004
   Burton AR, 2010, EXP BRAIN RES, V204, P71, DOI 10.1007/s00221-010-2296-1
   BUYSSE DJ, 1989, PSYCHIAT RES, V28, P193, DOI 10.1016/0165-1781(89)90047-4
   Camm AJ, 1996, CIRCULATION, V93, P1043
   Fatisson J, 2016, HEART INT, V11, pE32, DOI 10.5301/heartint.5000232
   Ferrie JE, 2011, INT J EPIDEMIOL, V40, P1431, DOI 10.1093/ije/dyr203
   Flatt AA, 2018, SPORTS, V6, DOI 10.3390/sports6030093
   Friedman BH, 2007, BIOL PSYCHOL, V74, P185, DOI 10.1016/j.biopsycho.2005.08.009
   Gerritsen RJS, 2018, FRONT HUM NEUROSCI, V12, DOI 10.3389/fnhum.2018.00397
   Herzig D, 2018, FRONT PHYSIOL, V8, DOI 10.3389/fphys.2017.01100
   Herzig D, 2017, INT J SPORT PHYSIOL, V12, P648, DOI 10.1123/ijspp.2016-0257
   Kryger M., 2017, PRINCIPLES PRACTICE
   Krystal AD, 2008, SLEEP MED, V9, pS10, DOI 10.1016/S1389-9457(08)70011-X
   Laborde S, 2017, J INTELL DISABIL RES, V61, P560, DOI 10.1111/jir.12350
   Laborde S, 2018, HELIYON, V4, DOI 10.1016/j.heliyon.2018.e01002
   Laborde S, 2018, FRONT NEUROSCI-SWITZ, V12, DOI 10.3389/fnins.2018.00458
   Laborde S, 2017, FRONT PSYCHOL, V8, DOI 10.3389/fpsyg.2017.00213
   LeBourgeois MK, 2017, PEDIATRICS, V140, pS92, DOI 10.1542/peds.2016-1758J
   Lehrer F, 2006, CHEST, V129, P278, DOI 10.1378/chest.129.2.278
   Lehrer P. M., 2013, BIOFEEDBACK, V41, P26, DOI [10.5298/1081-5937-41.1.02, DOI 10.5298/1081-5937-41.1.02]
   Lehrer PM, 2018, INT J PSYCHOPHYSIOL, V131, P89, DOI 10.1016/j.ijpsycho.2017.09.012
   Lehrer PM, 2014, FRONT PSYCHOL, V5, DOI 10.3389/fpsyg.2014.00756
   Levenson JC, 2017, SLEEP, V40, DOI 10.1093/sleep/zsx113
   Patel V, 2013, INT J CARDIOL, V166, P743, DOI 10.1016/j.ijcard.2012.09.177
   Porges SW, 2007, BIOL PSYCHOL, V74, P116, DOI 10.1016/j.biopsycho.2006.06.009
   Prendiville E., 2016, CREATIVE PSYCHOTHERA
   Riemann D., 1996, BEHANDLUNG SCHLAFSTO
   Riemann D, 2010, SLEEP MED REV, V14, P19, DOI 10.1016/j.smrv.2009.04.002
   Shaffer F, 2017, FRONT PUBLIC HEALTH, V5, DOI 10.3389/fpubh.2017.00258
   Shaffer F, 2014, FRONT PSYCHOL, V5, DOI 10.3389/fpsyg.2014.01040
   Sherwood L., 2006, FUNDAMENTALS PHYSL H
   Stein PK, 2012, SLEEP MED REV, V16, P47, DOI 10.1016/j.smrv.2011.02.005
   Strauss-Blasche G, 2000, CLIN EXP PHARMACOL P, V27, P601, DOI 10.1046/j.1440-1681.2000.03306.x
   Tarvainen MP, 2014, COMPUT METH PROG BIO, V113, P210, DOI 10.1016/j.cmpb.2013.07.024
   Thayer JF, 2009, ANN BEHAV MED, V37, P141, DOI 10.1007/s12160-009-9101-z
   Tobaldini E, 2013, FRONT PHYSIOL, V4, DOI 10.3389/fphys.2013.00294
   Tortora G.J., 2014, PRINCIPLES ANATOMY P
   Tsai HJ, 2015, PSYCHOPHYSIOLOGY, V52, P388, DOI 10.1111/psyp.12333
   Vaschillo E, 2002, APPL PSYCHOPHYS BIOF, V27, P1, DOI 10.1023/A:1014587304314
   Vaschillo EG, 2006, APPL PSYCHOPHYS BIOF, V31, P129, DOI 10.1007/s10484-006-9009-3
   Wells R, 2012, PLOS ONE, V7, DOI 10.1371/journal.pone.0046597
   Werner GG, 2015, BIOL PSYCHOL, V106, P79, DOI 10.1016/j.biopsycho.2015.02.004
   Woods HC, 2016, J ADOLESCENCE, V51, P41, DOI 10.1016/j.adolescence.2016.05.008
   Yang AC, 2011, J AFFECT DISORDERS, V131, P179, DOI 10.1016/j.jad.2010.11.030
   Yasuma F, 2004, CHEST, V125, P683, DOI 10.1378/chest.125.2.683
   Zaccaro A, 2018, FRONT HUM NEUROSCI, V12, DOI 10.3389/fnhum.2018.00353
NR 53
TC 0
Z9 0
U1 2
U2 2
PU MDPI
PI BASEL
PA ST ALBAN-ANLAGE 66, CH-4052 BASEL, SWITZERLAND
SN 2077-0383
J9 J CLIN MED
JI J. Clin. Med.
PD FEB
PY 2019
VL 8
IS 2
AR 193
DI 10.3390/jcm8020193
PG 12
WC Medicine, General & Internal
SC General & Internal Medicine
GA HN6KR
UT WOS:000460295400066
PM 30736268
OA DOAJ Gold
DA 2019-03-26
ER

PT S
AU Poolsuwan, S
AF Poolsuwan, Siriporn
BE Ahram, TZ
TI Online Social Media Addictive Behavior: Case Study of Thai Military
   Officers
SO ADVANCES IN ARTIFICIAL INTELLIGENCE, SOFTWARE AND SYSTEMS ENGINEERING
SE Advances in Intelligent Systems and Computing
LA English
DT Proceedings Paper
CT 9th Int Conf on Appl Human Factors and Ergon (AHFE) / Int Conf on Human
   Factors, Software, and Syst Engn, Artificial Intelligence and Social
   Comp, Human Side of Serv Engn and Human Factors in Energy (HSSE)
CY JUL 21-25, 2018
CL Orlando, FL
DE Internet addiction; Social media usage; Online media usage behavior
AB This research aims to examine the objectives in social media usage and social media usage behavior of Thai military officers. Data was gathered from 95 commissioned officers and 190 non-commissioned officers who are working at 21st Military Circle, by using questionnaire. Percentage, Mean, standard deviation and T-Test were applied for data analysis. The findings showed that most of the respondents access social media at home. The social media mostly used were Facebook, YouTube, Line, and Instagram. The frequency of usage social media's day were 3-4 days/week, while working between 08.01 A.M.-11.00 A.M., and spending more than 3 h a day was the most usage time. The devices which they used to access the social media were smartphones, PC/Notebook, tablets, and Ipad. Their main purpose of social media usage were for knowledge and self improvement. The comparison of social media usage between commissioned officers and non-commissioned officers was not statistically significant different at .05.
C1 [Poolsuwan, Siriporn] Suan Sunandha Rajabhat Univ, Informat Sci Dept, Bangkok, Thailand.
RP Poolsuwan, S (reprint author), Suan Sunandha Rajabhat Univ, Informat Sci Dept, Bangkok, Thailand.
EM siriporn.po@ssru.ac.th
FU Suan Sunandha Rajabhat University
FX This study was successful by financial support from Suan Sunandha
   Rajabhat University and many helps from my colleagues.
CR Agrawal A. J., 2018, ITS NOT ALL BAD SOCI
   [Anonymous], 2018, MERRIAM WEBSTER DICT
   [Anonymous], 1959, PRIME MINISTERS OFFI
   [Anonymous], 2018, INTERNET WORLD STATS
   Ansongkhram A., 2015, EFFECT SOCIAL MEDIA
   Economic Intelligence Center, 2017, THAI LIF THAIL 4 0
   Electronic Transactions Development Agency (Public Organization):, 2017, THAIL INT US PROF 20
   Griffiths MD, 2014, BEHAVIORAL ADDICTIONS: CRITERIA, EVIDENCE, AND TREATMENT, P119, DOI 10.1016/B978-0-12-407724-9.00006-9
   Kallas P., 2018, TOP 15 MOST POPULAR
   Kemp S, 2018, DIGITAL 2018 WORLDS
   Kuss DJ, 2017, INT J ENV RES PUB HE, V14, DOI 10.3390/ijerph14030311
   Kuss DJ, 2011, INT J ENV RES PUB HE, V8, P3528, DOI 10.3390/ijerph8093528
   Mahidol University Institute for Population and Social Research, 2017, MAHIDOL POPULATION G, V27, P1
   United Nations: Department of Economic and Social Affairs, 2017, POP DIV WORLD POP
NR 14
TC 0
Z9 0
U1 1
U2 1
PU SPRINGER INTERNATIONAL PUBLISHING AG
PI CHAM
PA GEWERBESTRASSE 11, CHAM, CH-6330, SWITZERLAND
SN 2194-5357
EI 2194-5365
BN 978-3-319-94229-2; 978-3-319-94228-5
J9 ADV INTELL SYST
PY 2019
VL 787
BP 428
EP 438
DI 10.1007/978-3-319-94229-2_42
PG 11
WC Computer Science, Artificial Intelligence; Computer Science, Information
   Systems; Computer Science, Software Engineering
SC Computer Science
GA BL6SD
UT WOS:000454679300042
DA 2019-03-26
ER

PT J
AU Ben Naftali, Y
   Duek, OS
   Rafaeli, S
   Ullmann, Y
AF Ben Naftali, Yeela
   Duek, Ori Samuel
   Rafaeli, Sheizaf
   Ullmann, Yehuda
TI Plastic Surgery Faces the Web: Analysis of the Popular Social Media for
   Plastic Surgeons
SO PLASTIC AND RECONSTRUCTIVE SURGERY-GLOBAL OPEN
LA English
DT Article
ID I NEED; INFORMATION; PRIMER; HELP
AB Background: The use of social media is growing tremendously along with its impact on the practice of plastic surgery, for better or for worse. Patients are increasingly using social media to obtain information about either the procedure or the surgeon.
   Objectives: The aims of this study were to examine social media posting regarding plastic surgery and to analyze successful online communication methods of the plastic surgeons with the public.
   Methods: A prospective analysis of 3 popular, global social media networks was performed, using the English language key phrases "plastic surgery" and "plastic surgery." Three hundred posts related to plastic surgery published on Instagram, YouTube, and Facebook in November 2017 were assessed by the following parameters: author identity, subject (self-promotion, educational, commercial, and personal posts), "social media currency" (likes, shares, comments, and views), and if special effects (videos, photos, etc.) or viral subjects such as reality stars or shaming were utilized.
   Results: Sixty-three percentage of the posts on Instagram originated with plastic surgeons, compared with 18% on Facebook and only 13% on YouTube (P< 0.01); together, the plastic surgeons' posts comprise 31% of the total posts, whereas 49% of posts published by commercial companies (P< 0.01). Most of the posts on Instagram were self-promotional (83%), in comparison to Facebook (29%) or YouTube (6%); P < 0.01. YouTube posts are more personal in nature compared with Instagram and Facebook [39%, 7%, 9%, respectively (P< 0.01)]. Educational content in the posts accounts for only 16% of them, P< 0.01. Shaming is seen in 21% of the posts, especially in Facebook (39%), and mainly related to famous public figures (25%); P< 0.05. Celebrity endorsed posts received more attention in every aspect of social media currency (likes, comments, shares, and views). The use of images of women attracts attention and is widely used in social media posts of plastic surgery (68%). Posts that chose to include videos (22%) are generously rewarded. Online shaming also attracts attention, mostly found in Facebook (39%), and mainly of a public figure (25%). The 10 most powerful attention drawing motives were jokes, attractive female plastic surgeons, celebrities, personal stories, provocative surgeries, videos or photos of surgeries, sex, shaming, and patient education.
   Conclusion: Social media have become an important tool for self-promotion and a means to providing better customer service. This trend applies to the plastic surgeon as well. The study's main insights were to use Instagram, personal stories, educational post, videos and other unique inputs, and involve celebrities in the posts. In general, it would be wise to invest and understand these communication platforms, as they have become the path to dominate the field.
C1 [Ben Naftali, Yeela; Duek, Ori Samuel; Ullmann, Yehuda] Rambam Hlth Care Campus, Plast & Reconstruct Surg Dept, Haliah St 8, Haifa, Israel.
   [Rafaeli, Sheizaf] Univ Haifa, Grad Sch Management, Ctr Internet Res, Haifa, Israel.
RP Duek, OS (reprint author), Rambam Hlth Care Campus, Plast & Reconstruct Surg Dept, Haliah St 8, Haifa, Israel.
EM nitlit@gmail.com
CR Branford OA, 2016, PLAST RECONSTR SURG, V138, P1354, DOI 10.1097/PRS.0000000000002814
   Camp MC, 2010, AESTHET SURG J, V30, P614, DOI 10.1177/1090820X10371433
   Dauwe P, 2012, AESTHET SURG J, V32, P1010, DOI 10.1177/1090820X12462027
   Domanski MC, 2012, AESTHET PLAST SURG, V36, P1292, DOI 10.1007/s00266-012-9977-z
   Dorfman RG, 2017, PLAST RECONSTR SURG, V140, P825, DOI 10.1097/PRS.0000000000003695
   Fox S., 2011, PEER TO PEER HEALTHC
   Gould DJ, 2018, AESTHET SURG J, V38, P565, DOI 10.1093/asj/sjx152
   Gould DJ, 2017, AESTHET SURG J, V37, P614, DOI 10.1093/asj/sjw246
   Jejurikar SS, 2002, ANN PLAS SURG, V49, P460, DOI 10.1097/01.SAP.0000020053.67167.95
   Kilbourne J., KILLING US SOFTLY 4
   Klee D, 2015, FAM MED, V47, P222
   Liu DZ, 2017, AESTHET SURG J, V37, P620, DOI 10.1093/asj/sjw268
   Loeb S, 2014, BJU INT, V113, P993, DOI 10.1111/bju.12586
   Mabvuure NT, 2014, J PLAST RECONSTR AES, V67, P362, DOI 10.1016/j.bjps.2013.12.015
   Malberger Oren, 2013, Proceedings of the Third International Conference on Digital Information and Communication Technology and its Applications (DICTAP 2013), P12
   Malberger O, 2015, MEDIA SELECTION ANNO
   Martin MC, 1997, J ADVERTISING, V26, P19, DOI 10.1080/00913367.1997.10673520
   Matthews MS, 2001, PLAST RECONSTR SURG, V107, P171, DOI 10.1097/00006534-200101000-00028
   McEvenue G, 2016, AESTHET SURG J, V36, P1079, DOI 10.1093/asj/sjw069
   Montemurro P, 2015, AESTHET PLAST SURG, V39, P270, DOI 10.1007/s00266-015-0454-3
   Pew Research Centre, 2015, STATISTICS
   Rohrich RJ, 2016, PLAST RECONSTR SURG, V138, P1133, DOI 10.1097/PRS.0000000000002722
   Sorice SC, 2017, PLAST RECONSTR SURG, V140, P1047, DOI 10.1097/PRS.0000000000003769
   Vieira BL, 2017, AESTHET SURG J, V37, P917, DOI 10.1093/asj/sjx012
NR 24
TC 0
Z9 0
U1 2
U2 2
PU LIPPINCOTT WILLIAMS & WILKINS
PI PHILADELPHIA
PA TWO COMMERCE SQ, 2001 MARKET ST, PHILADELPHIA, PA 19103 USA
SN 2169-7574
J9 PRS-GLOB OPEN
JI PRS-GLOB. OPEN
PD DEC
PY 2018
VL 6
IS 12
AR e1958
DI 10.1097/GOX.0000000000001958
PG 7
WC Surgery
SC Surgery
GA HG9IA
UT WOS:000455319500005
PM 30656096
OA DOAJ Gold
DA 2019-03-26
ER

PT J
AU Alberga, AS
   Withnell, SJ
   von Ranson, KM
AF Alberga, Angela S.
   Withnell, Samantha J.
   von Ranson, Kristin M.
TI Fitspiration and thinspiration: a comparison across three social
   networking sites
SO JOURNAL OF EATING DISORDERS
LA English
DT Article
DE Social media; Thinspiration; Fitspiration; Fitness; Body image; Eating
   disorders; Appearance
ID BODY-IMAGE; SELF-OBJECTIFICATION; MEDIA IMAGES; EXERCISE; SKINNY;
   REASONS; WOMEN; FIT
AB BackgroundFitspiration, or images and text promoting health and fitness, and thinspiration, or images and text promoting thinness, have both received criticism for their negative effects on body image and dieting behaviors. In this study, we critically examined and compared the content of fitspiration and thinspiration on threesocial networking sites (SNS).MethodsFitspiration and thinspiration posts (N=360) from three photo-sharing SNS (Instagram, Tumblr, and Twitter) were collected quasi-randomly on four days over two weeks. Image and associated text content were coded for variables related to weight and shape, muscularity, thin ideal, and eating. Chi-square and Fisher's exact tests compared content of fitspiration and thinspiration posts overall and among the three SNS.ResultsThinspiration images portrayed body parts more frequently than fitspiration (69.8% vs. 30.2%). Similarly, posts highlighting bony bodyfeatures and references to mental illness appeared only in thinspiration. No differences were found between fitspiration and thinspiration posts with regard to sexual suggestiveness, appearance comparison, and messages encouraging restrictive eating. Fitspiration and thinspiration posts included similar images across the three SNSfocusing on appearance, sexually suggestive images, and restrictive eatingwith three exceptions. Fitspiration posts exhibiting body positivity were found only on Tumblr. In thinspiration posts, references to mental illness were more frequent on Tumblr and Instagram than on Twitter, and bone emphasis was coded more frequently on Twitter than on Instagram.ConclusionsAlthough fitspiration posts were less extreme than thinspiration postson the whole, notable similarities in their content support that fitspiration endorses problematic attitudes towards fitness, body image, and restrictive eating in pursuit of a fit-and-thin body ideal.
C1 [Alberga, Angela S.] Concordia Univ, Dept Hlth Kinesiol & Appl Physiol, 7141 Sherbrooke St West,Off SP 165-06, Montreal, PQ H4B 1R6, Canada.
   [Withnell, Samantha J.; von Ranson, Kristin M.] Univ Calgary, Dept Psychol, 2500 Univ Dr NW, Calgary, AB T2N 1N4, Canada.
RP von Ranson, KM (reprint author), Univ Calgary, Dept Psychol, 2500 Univ Dr NW, Calgary, AB T2N 1N4, Canada.
EM kvonrans@ucalgary.ca
OI von Ranson, Kristin/0000-0001-6023-7948
FU Fonds de Recherche du Quebec-Sante at Concordia University [35277];
   Canadian Institutes of Health Research (CIHR) at the University of
   Calgary
FX ASA has support from a Chercheur Boursier Junior 1 Award (#35277) funded
   by les Fonds de Recherche du Quebec-Sante at Concordia University and
   was previously supported by a Banting Postdoctoral Fellowship from the
   Canadian Institutes of Health Research (CIHR) at the University of
   Calgary.
CR Adkins EC, 2005, INT J EAT DISORDER, V38, P24, DOI 10.1002/eat.20140
   [Anonymous], 2017, BAR GRAPH REPR SOC N
   Barlett CP, 2008, J SOC CLIN PSYCHOL, V27, P279, DOI 10.1521/jscp.2008.27.3.279
   Boepple L, 2016, BODY IMAGE, V17, P132, DOI 10.1016/j.bodyim.2016.03.001
   Boepple L, 2016, INT J EAT DISORDER, V49, P98, DOI 10.1002/eat.22403
   Carrotte ER, 2015, J MED INTERNET RES, V17, DOI 10.2196/jmir.4803
   Carrotte ER, 2017, J MED INTERNET RES, V19, DOI 10.2196/jmir.6368
   Deighton-Smith N., 2017, PSYCHOL POP IN PRESS, DOI [10. 1037/ppm0000143, DOI 10.1037/PPM0000143]
   DiBartolo PM, 2007, J CLIN SPORT PSYCHOL, V1, P93, DOI 10.1123/jcsp.1.2.93
   Fardouly J, 2018, NEW MEDIA SOC, V20, P1380, DOI 10.1177/1461444817694499
   Fardouly J, 2016, CURR OPIN PSYCHOL, V9, P1, DOI 10.1016/j.copsyc.2015.09.005
   Fardouly J, 2015, BODY IMAGE, V12, P82, DOI 10.1016/j.bodyim.2014.10.004
   Ghaznavi J, 2015, BODY IMAGE, V14, P54, DOI 10.1016/j.bodyim.2015.03.006
   Ging D, 2018, NEW MEDIA SOC, V20, P1181, DOI 10.1177/1461444816687288
   Hefner V, 2016, COGENT SOC SCI, V2, DOI 10.1080/23311886.2016.1176304
   Holland G, 2017, INT J EAT DISORDER, V50, P76, DOI 10.1002/eat.22559
   Homan K, 2012, BODY IMAGE, V9, P50, DOI 10.1016/j.bodyim.2011.07.006
   Homan KJ, 2014, BODY IMAGE, V11, P101, DOI 10.1016/j.bodyim.2014.01.003
   Hsieh HF, 2005, QUAL HEALTH RES, V15, P1277, DOI 10.1177/1049732305276687
   Jong ST, 2016, LEISURE STUD, V35, P758, DOI 10.1080/02614367.2016.1182202
   Juarascio Adrienne S, 2010, Eat Disord, V18, P393, DOI 10.1080/10640266.2010.511918
   Lenhart A, 2015, TEENS SOCIAL MEDIA T
   Lewallen J., 2016, SOCIAL MEDIA SOC, P1
   Meier EP, 2014, CYBERPSYCH BEH SOC N, V17, P199, DOI 10.1089/cyber.2013.0305
   Murray SB, 2016, BODY IMAGE, V16, P17, DOI 10.1016/j.bodyim.2015.10.002
   Prichard I, 2008, PSYCHOL SPORT EXERC, V9, P855, DOI 10.1016/j.psychsport.2007.10.005
   Robinson L, 2017, BODY IMAGE, V22, P65, DOI 10.1016/j.bodyim.2017.06.001
   Rodgers RF, 2016, EUR EAT DISORD REV, V24, P3, DOI 10.1002/erv.2390
   Santos SAO, 2016, J APPL PHYCOL, V28, P3151, DOI [10.1007/s10811-016-0855-y, 10.1080/02640414.2016.1236206]
   Simpson CC, 2017, HEALTH COMMUN, V32, P560, DOI 10.1080/10410236.2016.1140273
   Statista, 2018, LIN GRAPH REPR PREF
   Statista, 2018, BAR GRAPH REPR NUMB
   STICE E, 1994, J SOC CLIN PSYCHOL, V13, P288, DOI 10.1521/jscp.1994.13.3.288
   Strelan P, 2003, SEX ROLES, V48, P89, DOI 10.1023/A:1022300930307
   Talbot CV, 2017, J EAT DISORD, V5, DOI 10.1186/s40337-017-0170-2
   Tiggemann M., 2011, BODY IMAGE HDB SCI P, P12
   Tiggemann M, 2015, BODY IMAGE, V15, P61, DOI 10.1016/j.bodyim.2015.06.003
NR 37
TC 0
Z9 0
U1 14
U2 14
PU BMC
PI LONDON
PA CAMPUS, 4 CRINAN ST, LONDON N1 9XW, ENGLAND
SN 2050-2974
J9 J EAT DISORD
JI J. Eat. Disord.
PD NOV 26
PY 2018
VL 6
AR 39
DI 10.1186/s40337-018-0227-x
PG 10
WC Nutrition & Dietetics
SC Nutrition & Dietetics
GA HB8GG
UT WOS:000451324900001
PM 30534376
OA DOAJ Gold, Green Published
DA 2019-03-26
ER

PT J
AU Jin, SV
   Ryu, E
   Muqaddam, A
AF Jin, Seunga Venus
   Ryu, Ehri
   Muqaddam, Aziz
TI Dieting 2.0!: Moderating effects of Instagrammers' body image and
   Instafame on other Instagrammers' dieting intention
SO COMPUTERS IN HUMAN BEHAVIOR
LA English
DT Article
DE Instagram selfies/groupies; Instafame; Instagrammers; Body image;
   Narcissism; Social comparison; Eating disorder; Dieting intention
ID IDEALIZED MEDIA IMAGES; SOCIAL MEDIA; EATING-DISORDER; WOMENS BODY;
   MASS-MEDIA; IMPRESSION-FORMATION; FACEBOOK USAGE; NARCISSISM;
   PERSONALITY; DISSATISFACTION
AB Drawing from the literature on narcissism, social comparison, and eating disorder, two experiments examined the interaction effects of exposure to different types of body image presented in Instagrammers' photos, photo posters' Instafame, and peer Instagrammers' individual difference factors on dieting intention. Experiment 1 (N = 230) tested two-way interaction effects between Instagrammers' posts (selfies vs. group selfies vs. photos taken by others vs. neutral photos) and peer Instagrammers' individual difference factors (narcissism, social comparison, and eating disorder). Experiment 2 (N = 322) tested three-way interaction effects among Instagram posts (selfies vs. group selfies vs. photos taken by others vs. neutral photos), Instafame (high followers vs. low followers), and peer viewers' individual difference factors (narcissism, social comparison, and eating disorder). Experiment 1 provides robust findings about the moderating effects Instagrammers' photos have on the association between peer Instagrammers' individual difference factors and their dieting intention. Experiment 2 sheds some lights on the moderating roles of Instagrammers' photos and Instafame. The results of both experiments signify the importance of examining the influence of social media users' psychological characteristics in understanding the effects of exposure to social media posts. Theoretical contributions to the extant literature on body image and practical implications for social media-based health campaigns about weight management, dieting, and eating disorder are discussed.
C1 [Jin, Seunga Venus] Sejong Univ, Sch Business, Neungdong Ro 209, Seoul 05006, South Korea.
   [Ryu, Ehri] Boston Coll, Dept Psychol, 140 Commonwealth Ave, Chestnut Hill, MA 02467 USA.
   [Muqaddam, Aziz] Michigan State Univ, Dept Advertising & Publ Relat, Commun Arts & Sci Bldg,404 Wilson Rd,Room 309, E Lansing, MI 48824 USA.
RP Jin, SV (reprint author), Sejong Univ, Sch Business, Neungdong Ro 209, Seoul 05006, South Korea.
EM seunga.venus.jin@gmail.com; venus@sejong.ac.kr; muqaddam@msu.edu
CR Anschutz DJ, 2008, HEALTH PSYCHOL, V27, P401, DOI 10.1037/0278-6133.27.4.401
   Arnocky S., 2016, EVOLUTIONARY PSYCHOL, V2, P71, DOI [10.1007/s40806-015-0037-1, DOI 10.1007/S40806-015-0037-1]
   Baird A., 2014, DEV MARKETING SCI, P6, DOI [10.1007/978-3-319-13147-4_4, DOI 10.1007/978-3-319-13147-4_4]
   Bevan JL, 2017, COMPUT HUM BEHAV, V75, P494, DOI 10.1016/j.chb.2017.05.039
   Bogart LA, 2004, BASIC APPL SOC PSYCH, V26, P35, DOI 10.1207/s15324834basp2601_4
   Buhrmester M, 2011, PERSPECT PSYCHOL SCI, V6, P3, DOI 10.1177/1745691610393980
   Cohen R, 2015, J EAT DISORD, V3, DOI 10.1186/s40337-015-0061-3
   Corning AF, 2006, J COUNS PSYCHOL, V53, P338, DOI 10.1037/0022-0167.53.3.338
   Cruwys T, 2013, PSYCHOL ASSESSMENT, V25, P264, DOI 10.1037/a0030547
   Dakanalis A, 2016, J CLIN PSYCHOL, V72, P279, DOI 10.1002/jclp.22237
   Davis C, 1997, J PSYCHIATR RES, V31, P467, DOI 10.1016/S0022-3956(97)00006-X
   Davis C, 1996, J SOC CLIN PSYCHOL, V15, P153, DOI 10.1521/jscp.1996.15.2.153
   Davis C, 2001, PERS INDIV DIFFER, V30, P21, DOI 10.1016/S0191-8869(00)00006-4
   de Vries DA, 2018, MEDIA PSYCHOL, V21, P222, DOI 10.1080/15213269.2016.1267647
   de Vries L, 2012, J INTERACT MARK, V26, P83, DOI 10.1016/j.intmar.2012.01.003
   Dewey Caitlin, 2014, WASHINGTON POST
   Dittmar H, 2004, J SOC CLIN PSYCHOL, V23, P768, DOI 10.1521/jscp.23.6.768.54799
   EMMONS RA, 1984, J PERS ASSESS, V48, P291, DOI 10.1207/s15327752jpa4803_11
   Esparza G. G., 2018, ADV INTELLIGENT SYST, V620
   Fardouly J, 2015, BODY IMAGE, V13, P38, DOI 10.1016/j.bodyim.2014.12.002
   Fardouly J, 2015, BODY IMAGE, V12, P82, DOI 10.1016/j.bodyim.2014.10.004
   Festinger L, 1954, HUM RELAT, V7, P117, DOI 10.1177/001872675400700202
   Field AE, 1999, PEDIATRICS, V103, DOI 10.1542/peds.103.3.e36
   Fisher L. A., 2017, BAZAAR           SEP
   Fisher L. A, 2018, BAZAAR           JAN
   Friborg O, 2013, COMPR PSYCHIAT, V54, P1222, DOI 10.1016/j.comppsych.2013.05.004
   Gibbons FX, 1999, J PERS SOC PSYCHOL, V76, P129, DOI 10.1037/0022-3514.76.1.129
   Gilbert Nicola, 2003, Eat Behav, V4, P257, DOI 10.1016/S1471-0153(03)00026-6
   Gordon KH, 2010, EAT BEHAV, V11, P288, DOI 10.1016/j.eatbeh.2010.08.004
   Grabe S, 2008, PSYCHOL BULL, V134, P460, DOI 10.1037/0033-2909.134.3.460
   Guntuku S. C., 2015, P 1 INT WORKSH AFF S, P21, DOI DOI 10.1145/2813524
   Gutierrez G., 2018, COMMUNICATIONS COMPU, V820
   Halliwell E, 2013, BODY IMAGE, V10, P509, DOI 10.1016/j.bodyim.2013.07.004
   Halpern D, 2016, PERS INDIV DIFFER, V97, P98, DOI 10.1016/j.paid.2016.03.019
   Hargreaves Duane A, 2004, Body Image, V1, P351, DOI 10.1016/j.bodyim.2004.10.002
   Harrison K, 1997, J COMMUN, V47, P40, DOI 10.1111/j.1460-2466.1997.tb02692.x
   Hawkins Nicole, 2004, Eat Disord, V12, P35, DOI 10.1080/10640260490267751
   HEINBERG LJ, 1992, J SOC BEHAV PERS, V7, P335
   Heinberg LJ, 1995, J SOC CLIN PSYCHOL, V14, P325, DOI 10.1521/jscp.1995.14.4.325
   Hill RW, 2004, J PERS ASSESS, V82, P80, DOI 10.1207/s15327752jpa8201_13
   Holland G, 2016, BODY IMAGE, V17, P100, DOI 10.1016/j.bodyim.2016.02.008
   Hong S, 2012, CYBERPSYCH BEH SOC N, V15, P339, DOI 10.1089/cyber.2011.0511
   JACKSON LA, 1992, J RES PERS, V26, P357, DOI 10.1016/0092-6566(92)90065-C
   Jin SAA, 2014, J ADVERTISING, V43, P181, DOI 10.1080/00913367.2013.827606
   Jin SV, 2018, CYBERPSYCH BEH SOC N, V21, P157, DOI 10.1089/cyber.2017.0476
   Jin SV, 2018, COMPUT HUM BEHAV, V81, P31, DOI 10.1016/j.chb.2017.11.042
   Jin SV, 2018, COMPUT HUM BEHAV, V79, P154, DOI 10.1016/j.chb.2017.10.033
   Jones DC, 2001, SEX ROLES, V45, P645, DOI 10.1023/A:1014815725852
   Karazsia BT, 2017, PSYCHOL BULL, V143, P293, DOI 10.1037/bul0000081
   Kim JW, 2017, TELEMAT INFORM, V34, P560, DOI 10.1016/j.tele.2016.11.006
   Kramer NC, 2017, FRONT PSYCHOL, V8, DOI 10.3389/fpsyg.2017.00188
   Krizan Z, 2011, PERS INDIV DIFFER, V50, P212, DOI 10.1016/j.paid.2010.09.031
   Levine MP, 2009, J SOC CLIN PSYCHOL, V28, P9, DOI 10.1521/jscp.2009.28.1.9
   Lipowska M, 2015, PLOS ONE, V10, DOI 10.1371/journal.pone.0126724
   Liu L, 2016, P 10 INT AAAI C WEB, P211
   Mabe AG, 2014, INT J EAT DISORDER, V47, P516, DOI 10.1002/eat.22254
   Maples J, 2011, EAT BEHAV, V12, P83, DOI 10.1016/j.eatbeh.2010.10.001
   McLean SA, 2016, BODY IMAGE, V19, P9, DOI 10.1016/j.bodyim.2016.08.002
   Messing S., 2012, COMMUN RES, V41, P1042, DOI [10.1177/0093650212466406, DOI 10.1177/0093650212466406]
   Miles J., 2013, INSTAGRAM POWER BUIL
   MILLER IJ, 1992, PSYCHOTHER, V29, P216, DOI 10.1037/0033-3204.29.2.216
   Miller KJ, 2014, INT J SPORT EXERC PS, V12, P368, DOI 10.1080/1612197X.2014.932821
   Myers TA, 2009, J ABNORM PSYCHOL, V118, P683, DOI 10.1037/a0016763
   Ochoa A, 2017, COMPUT SIST, V21, P7, DOI [10.13053/CyS-21-1-2583, 10.13053/cys-21-1-2583]
   Ochoa-Zezzatti A, 2012, INT J COMB OPTIM PRO, V3, P14
   Perloff RM, 2014, SEX ROLES, V71, P363, DOI 10.1007/s11199-014-0384-6
   Qiu L, 2015, COMPUT HUM BEHAV, V52, P443, DOI 10.1016/j.chb.2015.06.032
   Rancourt D, 2015, OBESITY, V23, P85, DOI 10.1002/oby.20953
   RASKIN R, 1988, J PERS SOC PSYCHOL, V54, P890, DOI 10.1037/0022-3514.54.5.890
   Re DE, 2016, SOC PSYCHOL PERS SCI, V7, P588, DOI 10.1177/1948550616644299
   Reed D. L., 1991, PHYS APPEARANCE STAT, DOI [10.1037/t08759-000, DOI 10.1037/T08759-000]
   RICHINS ML, 1991, J CONSUM RES, V18, P71, DOI 10.1086/209242
   Robinson L, 2017, BODY IMAGE, V22, P65, DOI 10.1016/j.bodyim.2017.06.001
   Rosenthal S. A., 2008, DISTINGUISHING GRAND, DOI [10.1037/e633872013-596, DOI 10.1037/E633872013-596]
   Sherry SB, 2004, INT J EAT DISORDER, V35, P69, DOI 10.1002/eat.10237
   Sidani JE, 2016, J ACAD NUTR DIET, V116, P1465, DOI 10.1016/j.jand.2016.03.021
   Smith AR, 2013, J AFFECT DISORDERS, V149, P235, DOI 10.1016/j.jad.2013.01.032
   Spano L, 2001, PERS INDIV DIFFER, V30, P87, DOI 10.1016/S0191-8869(00)00012-X
   STEIGER H, 1992, ADDICT BEHAV, V17, P397, DOI 10.1016/0306-4603(92)90045-W
   STICE E, 1994, J ABNORM PSYCHOL, V103, P836, DOI 10.1037/0021-843X.103.4.836
   Stice E, 2001, DEV PSYCHOL, V37, P608, DOI 10.1037//0012-1649.37.5.608
   Swami V, 2015, PERS INDIV DIFFER, V87, P185, DOI 10.1016/j.paid.2015.08.006
   Thompson JK, 1999, J SOC ISSUES, V55, P339, DOI 10.1111/0022-4537.00119
   THOMPSON JK, 1991, J PERS ASSESS, V56, P513, DOI 10.1207/s15327752jpa5603_12
   Tiggemann M, 2003, EUR EAT DISORD REV, V11, P418, DOI 10.1002/erv.502
   Tong ST, 2008, J COMPUT-MEDIAT COMM, V13, P531, DOI 10.1111/j.1083-6101.2008.00409.x
   Turner SL, 1997, ADOLESCENCE, V32, P603
   Utz S, 2010, J COMPUT-MEDIAT COMM, V15, P314, DOI 10.1111/j.1083-6101.2010.01522.x
   Van der Heide B, 2012, J COMMUN, V62, P98, DOI 10.1111/j.1460-2466.2011.01617.x
   Waller G, 2007, INT J EAT DISORDER, V40, P143, DOI 10.1002/eat.20345
   Walther JB, 2009, COMMUN RES, V36, P229, DOI 10.1177/0093650208330251
   Wang JL, 2017, FRONT PSYCHOL, V8, DOI 10.3389/fpsyg.2017.00771
   Wang RX, 2017, TELEMAT INFORM, V34, P274, DOI 10.1016/j.tele.2016.07.004
   Williams RJ, 2014, SEX ROLES, V71, P389, DOI 10.1007/s11199-014-0429-x
   Winter S, 2016, J COMMUN, V66, P669, DOI 10.1111/jcom.12241
   Youn S, 2017, J CONSUM BEHAV, V16, P565, DOI 10.1002/cb.1655
NR 96
TC 0
Z9 0
U1 49
U2 61
PU PERGAMON-ELSEVIER SCIENCE LTD
PI OXFORD
PA THE BOULEVARD, LANGFORD LANE, KIDLINGTON, OXFORD OX5 1GB, ENGLAND
SN 0747-5632
EI 1873-7692
J9 COMPUT HUM BEHAV
JI Comput. Hum. Behav.
PD OCT
PY 2018
VL 87
BP 224
EP 237
DI 10.1016/j.chb.2018.06.001
PG 14
WC Psychology, Multidisciplinary; Psychology, Experimental
SC Psychology
GA GQ2LD
UT WOS:000441485600022
DA 2019-03-26
ER

PT J
AU Padoa, T
   Berle, D
   Roberts, L
AF Padoa, Tricia
   Berle, David
   Roberts, Lynette
TI COMPARATIVE SOCIAL MEDIA USE AND THE MENTAL HEALTH OF MOTHERS WITH HIGH
   LEVELS OF PERFECTIONISM
SO JOURNAL OF SOCIAL AND CLINICAL PSYCHOLOGY
LA English
DT Article
DE perfectionism; depression; anxiety; stress; parenting; social media
ID ANXIETY STRESS SCALES; ANTENATAL RISK-FACTORS; POSTPARTUM DEPRESSION;
   POSTNATAL DEPRESSION; INFANT DEVELOPMENT; PARENTING PERFECTIONISM;
   MULTIDIMENSIONAL SCALE; FACEBOOK USE; SELF-ESTEEM; SUPPORT
AB Social media is thought to communicate idealized images and discourses of motherhood. As such, it may present as a risk factor for poor mental health in mothers who strive for perfection and compare themselves to the ideals presented on social media. The present study examined the influence of Facebook and Instagram on the relationship between perfectionism in mothers and their mental health. A sample of 201 mothers completed an online survey. Two dimensions of perfectionism were assessed: Self-Orientated Parenting Perfectionism (SOPP) and Societal-Prescribed Parenting Perfectionism (SPPP). Mediation models were conducted to examine social media frequency and social comparison respectively on the relationship between perfectionism and maternal mental health. Results revealed that for mothers with SOPP, the process of social comparison with other mothers on social media contributed to symptoms of anxiety and depression. The amount of time engaging in social media however, had no impact. In contrast, for mothers with SPPP, the amount of time spent on Facebook contributed to symptoms of depression and anxiety, while the process of social comparison led to anxiety symptoms alone. Social comparison appears to be important for perfectionistic mothers who use social media, as this may contribute to negative mental health outcomes.
C1 [Padoa, Tricia; Berle, David; Roberts, Lynette] Univ Technol Sydney, Grad Sch Hlth, Sydney, NSW, Australia.
   [Berle, David] UNSW Sydney, Sch Psychiat, Sydney, NSW, Australia.
RP Berle, D (reprint author), Univ Technol Sydney, Grad Sch Hlth, Discipline Clin Psychol, Bldg 7,67 Thomas St, Ultimo, NSW 2007, Australia.
EM David.Berle@uts.edu.au
RI Berle, David/O-3184-2014
OI Berle, David/0000-0002-4861-2220
CR Antony MM, 1998, PSYCHOL ASSESSMENT, V10, P176, DOI 10.1037/1040-3590.10.2.176
   Bartholomew MK, 2012, FAM RELAT, V61, P455, DOI 10.1111/j.1741-3729.2012.00708.x
   Chae J, 2015, COMMUN RES, V42, P503, DOI 10.1177/0093650214534969
   Choi P, 2005, J REPROD INFANT PSYC, V23, P167, DOI 10.1080/02646830500129487
   Chou HTG, 2012, CYBERPSYCH BEH SOC N, V15, P117, DOI 10.1089/cyber.2011.0324
   COLLINS NL, 1993, J PERS SOC PSYCHOL, V65, P1243, DOI 10.1037//0022-3514.65.6.1243
   Cowling D., 2017, SOCIAL MEDIA STAT AU
   Djafarova E, 2017, COMPUT HUM BEHAV, V73, P20, DOI 10.1016/j.chb.2017.03.021
   Dorethy M. D., 2014, INT REV SOCIAL SCI H, V6, P111
   Douglas S. J., 2000, MOMMY WARS MEDIA TUR
   Douglas Susan J., 2004, MOMMY MYTH IDEALIZAT
   Festinger L, 1954, HUM RELAT, V7, P117, DOI 10.1177/001872675400700202
   Field A., 2013, DISCOVERING STAT SPS
   Gelabert E, 2012, J AFFECT DISORDERS, V136, P17, DOI 10.1016/j.jad.2011.08.030
   GERBNER G, 1976, J COMMUN, V26, P173
   Gibbons FX, 1999, J PERS SOC PSYCHOL, V76, P129, DOI 10.1037/0022-3514.76.1.129
   Gonzales AL, 2011, CYBERPSYCH BEH SOC N, V14, P79, DOI 10.1089/cyber.2009.0411
   Hall W, 2009, J ADV NURS, V65, P175, DOI 10.1111/j.1365-2648.2008.04856.x
   Haslam DM, 2006, INFANT MENT HEALTH J, V27, P276, DOI 10.1002/imhj.20092
   Hayes A. F., 2013, INTRO MEDIATION MODE
   Henderson A, 2016, SEX ROLES, V74, P512, DOI 10.1007/s11199-015-0534-5
   Henry JD, 2005, BRIT J CLIN PSYCHOL, V44, P227, DOI 10.1348/014466505X29657
   HEWITT PL, 1991, J PERS SOC PSYCHOL, V60, P456, DOI 10.1037//0022-3514.60.3.456
   Jelenchick LA, 2013, J ADOLESCENT HEALTH, V52, P128, DOI 10.1016/j.jadohealth.2012.05.008
   Lee MA, 2012, PERS INDIV DIFFER, V52, P454, DOI 10.1016/j.paid.2011.10.047
   Levy-Shiff R, 1998, DEV PSYCHOL, V34, P1417, DOI 10.1037/0012-1649.34.6.1417
   LOVIBOND PF, 1995, BEHAV RES THER, V33, P335, DOI 10.1016/0005-7967(94)00075-U
   Lovibond S. H., 1995, MANUAL DEPRESSION AN
   Lup K, 2015, CYBERPSYCH BEH SOC N, V18, P247, DOI 10.1089/cyber.2014.0560
   Madge C, 2006, SOC CULT GEOGR, V7, P199, DOI 10.1080/14649360600600528
   Marwick AE, 2015, PUBLIC CULTURE, V27, P137, DOI 10.1215/08992363-2798379
   Milgrom J, 2004, INFANT BEHAV DEV, V27, P443, DOI 10.1016/j.infbeh.2004.03.003
   Milgrom J, 2008, J AFFECT DISORDERS, V108, P147, DOI 10.1016/j.jad.2007.10.014
   Murray L, 1997, ARCH DIS CHILD, V77, P99, DOI 10.1136/adc.77.2.99
   Pempek TA, 2009, J APPL DEV PSYCHOL, V30, P227, DOI 10.1016/j.appdev.2008.12.010
   Plantin L, 2009, BMC FAM PRACT, V10, DOI 10.1186/1471-2296-10-34
   Robertson E, 2004, GEN HOSP PSYCHIAT, V26, P289, DOI 10.1016/j.genhosppsych.2004.02.006
   Schoppe-Sullivan SJ, 2017, SEX ROLES, V76, P276, DOI 10.1007/s11199-016-0640-z
   Seymour M, 2015, CHILD CARE HLTH DEV, V41, P314, DOI 10.1111/cch.12178
   Snell WE, 2005, PERS INDIV DIFFER, V39, P613, DOI 10.1016/j.paid.2005.02.006
   Steers MLN, 2014, J SOC CLIN PSYCHOL, V33, P701, DOI 10.1521/jscp.2014.33.8.701
   ZIMET GD, 1990, J PERS ASSESS, V55, P610, DOI 10.1207/s15327752jpa5503&4_17
   ZIMET GD, 1988, J PERS ASSESS, V52, P30, DOI 10.1207/s15327752jpa5201_2
NR 43
TC 0
Z9 0
U1 30
U2 30
PU GUILFORD PUBLICATIONS INC
PI NEW YORK
PA 370 SEVENTH AVE, SUITE 1200, NEW YORK, NY 10001-1020 USA
SN 0736-7236
J9 J SOC CLIN PSYCHOL
JI J. Soc. Clin. Psychol.
PD SEP
PY 2018
VL 37
IS 7
BP 514
EP 535
DI 10.1521/jscp.2018.37.7.514
PG 22
WC Psychology, Clinical; Psychology, Social
SC Psychology
GA GS5YK
UT WOS:000443753400002
DA 2019-03-26
ER

PT J
AU Tamplin, NC
   McLean, SA
   Paxton, SJ
AF Tamplin, Natalie C.
   McLean, Sian A.
   Paxton, Susan J.
TI Social media literacy protects against the negative impact of exposure
   to appearance ideal social media images in young adult women but not men
SO BODY IMAGE
LA English
DT Article
DE Body image; Social media; Instagram; Social media literacy; Appearance
   internalisation; Appearance comparison
ID REDUCE RISK-FACTORS; BODY-IMAGE; ADOLESCENT GIRLS; SOCIOCULTURAL
   ATTITUDES; DISCLAIMER LABELS; SELF-PRESENTATION; EATING-DISORDERS;
   NETWORKING SITES; SATISFACTION; DISSATISFACTION
AB Frequent exposure to appearance ideal social media is associated with body dissatisfaction. We hypothesised that commercial and peer social media literacy would protect against the negative impact of exposure to social media appearance ideal images on young adults' body image. The study was presented as an investigation of alcohol promotion on social media. Participants were 187 women (M-age = 24.6, SD= 3.7) and 187 men (M-age = 22.8, SD= 3.9) who viewed gender-matched alcohol-related appearance ideal social media images or control images containing alcohol only. Social media literacy was assessed prior to image exposure and body satisfaction measured before and after exposure. A negative effect of ideal image exposure on body satisfaction was observed in both women and men. In women only, commercial-social media literacy moderated the negative effect of exposure, independent of internalization or body comparison. Inclusion of social media literacy skills in prevention interventions is supported. (C) 2018 Elsevier Ltd. All rights reserved.
C1 [Tamplin, Natalie C.; Paxton, Susan J.] La Trobe Univ, Sch Psychol & Publ Hlth, Melbourne, Vic 3086, Australia.
   [McLean, Sian A.] Victoria Univ, Coll Hlth & Biomed, Psychol Dept, POB 14428, Melbourne, Vic 8001, Australia.
RP Paxton, SJ (reprint author), La Trobe Univ, Sch Psychol & Publ Hlth, Melbourne, Vic 3086, Australia.
EM N.Tamplin@latrove.edu.au; Sian.McLean@vu.edu.au;
   susan.paxton@latrobe.edu.au
OI Paxton, Susan/0000-0002-8486-1996
CR Allen KL, 2015, J YOUTH ADOLESCENCE, V44, P1580, DOI 10.1007/s10964-014-0186-8
   AUSTIN EW, 1994, J BROADCAST ELECTRON, V38, P417, DOI 10.1080/08838159409364276
   Barlett CP, 2008, J SOC CLIN PSYCHOL, V27, P279, DOI 10.1521/jscp.2008.27.3.279
   Berel S., 1998, J PRIM PREV, V18, P415, DOI DOI 10.1023/A:1022601625192
   Brown Z, 2016, BODY IMAGE, V19, P37, DOI 10.1016/j.bodyim.2016.08.007
   Bury B, 2016, BODY IMAGE, V17, P136, DOI 10.1016/j.bodyim.2016.03.005
   Bury B, 2014, BODY IMAGE, V11, P357, DOI 10.1016/j.bodyim.2014.06.004
   Chou HTG, 2012, CYBERPSYCH BEH SOC N, V15, P117, DOI 10.1089/cyber.2011.0324
   Cohen R, 2017, BODY IMAGE, V23, P183, DOI 10.1016/j.bodyim.2017.10.002
   Cohen R, 2015, J EAT DISORD, V3, DOI 10.1186/s40337-015-0061-3
   de Vries DA, 2016, J YOUTH ADOLESCENCE, V45, P211, DOI 10.1007/s10964-015-0266-4
   de Vries DA, 2015, PERS INDIV DIFFER, V86, P217, DOI 10.1016/j.paid.2015.05.029
   Durkin SJ, 2007, J APPL SOC PSYCHOL, V37, P1092, DOI 10.1111/j.1559-1816.2007.00201.x
   Durkin SJ, 2002, J PSYCHOSOM RES, V53, P995, DOI 10.1016/S0022-3999(02)00489-0
   Eckler P, 2017, WOMEN HEALTH, V57, P249, DOI 10.1080/03630242.2016.1159268
   Ellison NB, 2007, J COMPUT-MEDIAT COMM, V12, P1143, DOI [10.1111/j.1083-6101.2007.00367.x, 10.1111/j.1083-6101.2007.00393.x]
   Fardouly J, 2016, CURR OPIN PSYCHOL, V9, P1, DOI 10.1016/j.copsyc.2015.09.005
   Fardouly J, 2015, BODY IMAGE, V12, P82, DOI 10.1016/j.bodyim.2014.10.004
   Fox J, 2016, CYBERPSYCH BEH SOC N, V19, P593, DOI 10.1089/cyber.2016.0248
   Franzoi SL, 2012, PSYCHOL WOMEN QUART, V36, P99, DOI 10.1177/0361684311427028
   Galioto R, 2013, BODY IMAGE, V10, P566, DOI 10.1016/j.bodyim.2013.07.009
   Goldschmidt AB, 2016, HEALTH PSYCHOL, V35, P245, DOI 10.1037/hea0000283
   Grabe S, 2008, PSYCHOL BULL, V134, P460, DOI 10.1037/0033-2909.134.3.460
   Griffiths S, 2016, AUST NZ J PUBL HEAL, V40, P518, DOI 10.1111/1753-6405.12538
   Groesz LM, 2002, INT J EAT DISORDER, V31, P1, DOI 10.1002/eat.10005
   Haferkamp N, 2012, CYBERPSYCH BEH SOC N, V15, P91, DOI 10.1089/cyber.2011.0151
   Haferkamp N, 2011, CYBERPSYCH BEH SOC N, V14, P309, DOI 10.1089/cyber.2010.0120
   Heinberg LJ, 1995, J SOC CLIN PSYCHOL, V14, P325, DOI 10.1521/jscp.1995.14.4.325
   Hendrickse J, 2017, COMPUT HUM BEHAV, V74, P92, DOI 10.1016/j.chb.2017.04.027
   Irving L. M., 1998, EAT DISORD, V6, P119, DOI DOI 10.1080/10640269808251248
   Krawczyk R, 2015, BODY IMAGE, V15, P109, DOI 10.1016/j.bodyim.2015.08.001
   McLean Sian A, 2016, J Health Psychol, p1359105316678668, DOI 10.1177/1359105316678668
   McLean SA, 2017, INT J EAT DISORDER, V50, P847, DOI 10.1002/eat.22708
   McLean SA, 2016, BODY IMAGE, V19, P9, DOI 10.1016/j.bodyim.2016.08.002
   McLean SA, 2016, J YOUTH ADOLESCENCE, V45, P1678, DOI 10.1007/s10964-016-0440-3
   Mills JS, 2002, PERS SOC PSYCHOL B, V28, P1687, DOI 10.1177/014616702237650
   Mission Australia, 2016, YOUTH SURV REP 2016
   Muris Peter, 2005, Eat Behav, V6, P11, DOI 10.1016/j.eatbeh.2004.03.002
   Neumark-Sztainer D, 2006, J ADOLESCENT HEALTH, V39, P244, DOI 10.1016/j.jadohealth.2005.12.001
   O'Brien KS, 2009, BODY IMAGE, V6, P201, DOI 10.1016/j.bodyim.2009.03.003
   Paxton SJ, 2006, DEV PSYCHOL, V42, P888, DOI 10.1037/0012-1649.42.5.888
   Perloff RM, 2014, SEX ROLES, V71, P363, DOI 10.1007/s11199-014-0384-6
   Pope HG, 2017, JAMA-J AM MED ASSOC, V317, P23, DOI 10.1001/jama.2016.17441
   Prichard I, 2012, SEX ROLES, V67, P201, DOI 10.1007/s11199-012-0167-x
   Primack BA, 2006, ARCH PEDIAT ADOL MED, V160, P369, DOI 10.1001/archpedi.160.4.369
   Ridgway JL, 2016, CYBERPSYCH BEH SOC N, V19, P2, DOI 10.1089/cyber.2015.0433
   Rodgers RF, 2015, DEV PSYCHOL, V51, P706, DOI 10.1037/dev0000013
   Rodgers RF, 2014, J YOUTH ADOLESCENCE, V43, P814, DOI 10.1007/s10964-013-0013-7
   Schaefer LM, 2015, PSYCHOL ASSESSMENT, V27, P54, DOI 10.1037/a0037917
   Scull TM, 2010, J YOUTH ADOLESCENCE, V39, P981, DOI 10.1007/s10964-009-9455-3
   Silverblatt A, 2001, MEDIA LITERACY KEYS
   Slater A, 2014, EAT BEHAV, V15, P679, DOI 10.1016/j.eatbeh.2014.10.002
   Thoman E., 2003, LITERACY 21 CENTURY
   Thompson J. K, 1999, EXACTING BEAUTY THEO
   Thompson JK, 2004, INT J EAT DISORDER, V35, P293, DOI 10.1002/eat.10257
   Tiggemann M, 2015, BODY IMAGE, V15, P61, DOI 10.1016/j.bodyim.2015.06.003
   Tiggemann M, 2013, INT J EAT DISORDER, V46, P630, DOI 10.1002/eat.22141
   Vandenbosch L, 2016, COMMUN RES, V43, P1116, DOI 10.1177/0093650215600488
   Veldhuis J, 2017, HEALTH COMMUN, V32, P200, DOI 10.1080/10410236.2015.1113482
   Want SC, 2014, BASIC APPL SOC PSYCH, V36, P27, DOI 10.1080/01973533.2013.856783
   Want SC, 2009, BODY IMAGE, V6, P257, DOI 10.1016/j.bodyim.2009.07.008
   Wilksch SM, 2015, PSYCHOL MED, V45, P1811, DOI 10.1017/S003329171400289X
NR 62
TC 1
Z9 1
U1 74
U2 74
PU ELSEVIER SCIENCE BV
PI AMSTERDAM
PA PO BOX 211, 1000 AE AMSTERDAM, NETHERLANDS
SN 1740-1445
EI 1873-6807
J9 BODY IMAGE
JI Body Image
PD SEP
PY 2018
VL 26
BP 29
EP 37
DI 10.1016/j.bodyim.2018.05.003
PG 9
WC Psychology, Clinical; Psychiatry; Psychology, Multidisciplinary
SC Psychology; Psychiatry
GA GR5TV
UT WOS:000442705700004
PM 29807299
DA 2019-03-26
ER

PT J
AU Tiggemann, M
   Hayden, S
   Brown, Z
   Veldhuis, J
AF Tiggemann, Marika
   Hayden, Susannah
   Brown, Zoe
   Veldhuis, Jolanda
TI The effect of Instagram "likes" on women's social comparison and body
   dissatisfaction
SO BODY IMAGE
LA English
DT Article
DE Body image; Social networking sites; Instagram; Number of likes; Facial
   dissatisfaction
ID IMAGE CONCERNS; SELF-OBJECTIFICATION; ADOLESCENT GIRLS; MEDIA IMAGES;
   YOUNG-WOMEN; MOOD; INTERNALIZATION; ASSOCIATIONS; SATISFACTION;
   DISTURBANCE
AB Photo-based activity on social networking sites has recently been identified as contributing to body image concerns. The present study aimed to investigate experimentally the effect of number of likes accompanying Instagram images on women's own body dissatisfaction. Participants were 220 female undergraduate students who were randomly assigned to view a set of thin-ideal or average images paired with a low or high number of likes presented in an Instagram frame. Results showed that exposure to thin-ideal images led to greater body and facial dissatisfaction than average images. While the number of likes had no effect on body dissatisfaction or appearance comparison, it had a positive effect on facial dissatisfaction. These effects were not moderated by Instagram involvement, but greater investment in Instagram likes was associated with more appearance comparison and facial dissatisfaction. The results the uniquely social interactional aspects of social media (e.g., likes) can affect body image. (C) 2018 Elsevier Ltd. All rights reserved.
C1 [Tiggemann, Marika; Hayden, Susannah; Brown, Zoe] Flinders Univ S Australia, Sch Psychol, GPO Box 2100, Adelaide, SA 5001, Australia.
   [Veldhuis, Jolanda] Vrije Univ Amsterdam, Dept Commun Sci, Amsterdam, Netherlands.
RP Tiggemann, M (reprint author), Flinders Univ S Australia, Sch Psychol, GPO Box 2100, Adelaide, SA 5001, Australia.
EM Marika.Tiggemann@flinders.edu.au
OI Tiggemann, Marika/0000-0001-9729-5543
CR Barry CT, 2017, PSYCHOL POP MEDIA CU, V6, P48, DOI 10.1037/ppm0000089
   Brown Z, 2016, BODY IMAGE, V19, P37, DOI 10.1016/j.bodyim.2016.08.007
   Chua THH, 2016, COMPUT HUM BEHAV, V55, P190, DOI 10.1016/j.chb.2015.09.011
   Cohen R, 2018, COMPUT HUM BEHAV, V79, P68, DOI 10.1016/j.chb.2017.10.027
   Cohen R, 2017, BODY IMAGE, V23, P183, DOI 10.1016/j.bodyim.2017.10.002
   Dumas TM, 2017, COMPUT HUM BEHAV, V71, P1, DOI 10.1016/j.chb.2017.01.037
   Fardouly J, 2018, NEW MEDIA SOC, V20, P1380, DOI 10.1177/1461444817694499
   Fardouly J, 2015, BODY IMAGE, V12, P82, DOI 10.1016/j.bodyim.2014.10.004
   Feltman CE, 2018, SEX ROLES, V78, P311, DOI 10.1007/s11199-017-0796-1
   Ferguson CJ, 2013, PSYCHOL POP MEDIA CU, V2, P20, DOI 10.1037/a0030766
   Festinger L, 1954, HUM RELAT, V7, P117, DOI 10.1177/001872675400700202
   Frederick DA, 2016, BODY IMAGE, V16, P113, DOI 10.1016/j.bodyim.2015.12.002
   Frison E, 2017, CYBERPSYCH BEH SOC N, V20, P603, DOI 10.1089/cyber.2017.0156
   Grabe S, 2008, PSYCHOL BULL, V134, P460, DOI 10.1037/0033-2909.134.3.460
   Groesz LM, 2002, INT J EAT DISORDER, V31, P1, DOI 10.1002/eat.10005
   Heinberg LJ, 1995, J SOC CLIN PSYCHOL, V14, P325, DOI 10.1521/jscp.1995.14.4.325
   Hendrickse J, 2017, COMPUT HUM BEHAV, V74, P92, DOI 10.1016/j.chb.2017.04.027
   Holland G, 2016, BODY IMAGE, V17, P100, DOI 10.1016/j.bodyim.2016.02.008
   Jong S, 2016, ASIA PACIFIC J HLTH, V7, P251, DOI [10.1080/18377122.2016.1222647, DOI 10.1080/18377122.2016.1222647]
   Levine MP, 2009, J SOC CLIN PSYCHOL, V28, P9, DOI 10.1521/jscp.2009.28.1.9
   Lieberman M, 2001, Eat Behav, V2, P215, DOI 10.1016/S1471-0153(01)00030-7
   Meier EP, 2014, CYBERPSYCH BEH SOC N, V17, P199, DOI 10.1089/cyber.2013.0305
   Oh HJ, 2014, COMPUT HUM BEHAV, V30, P69, DOI 10.1016/j.chb.2013.07.053
   Perloff RM, 2014, SEX ROLES, V71, P363, DOI 10.1007/s11199-014-0384-6
   Sensis, 2017, SENS SOC MED REP 201
   Sherman LE, 2016, PSYCHOL SCI, V27, P1027, DOI 10.1177/0956797616645673
   Shroff H, 2006, J HEALTH PSYCHOL, V11, P533, DOI 10.1177/1359105306065015
   Statista, 2017, INST DAIL ACT US 201
   Strahan Erin J, 2006, Body Image, V3, P211, DOI 10.1016/j.bodyim.2006.07.004
   Thompson J. K., 1999, EXACTING BEAUTY THEO
   Thompson JK, 2001, CURR DIR PSYCHOL SCI, V10, P181, DOI 10.1111/1467-8721.00144
   Tiggemann M, 2004, J SOC CLIN PSYCHOL, V23, P23, DOI 10.1521/jscp.23.1.23.26991
   Tiggemann M., 2011, BODY IMAGE HDB SCI P, P12
   Tiggemann M, 2015, BODY IMAGE, V15, P61, DOI 10.1016/j.bodyim.2015.06.003
   Tiggemann M, 2010, SEX ROLES, V63, P79, DOI 10.1007/s11199-010-9789-z
   Tiggemann M, 2010, PSYCHOL WOMEN QUART, V34, P356, DOI 10.1111/j.1471-6402.2010.01581.x
   Tiggemann M, 2009, J SOC CLIN PSYCHOL, V28, P73, DOI 10.1521/jscp.2009.28.1.73
   Want SC, 2009, BODY IMAGE, V6, P257, DOI 10.1016/j.bodyim.2009.07.008
   Yager Z, 2013, BODY IMAGE, V10, P271, DOI 10.1016/j.bodyim.2013.04.001
NR 39
TC 0
Z9 0
U1 89
U2 99
PU ELSEVIER SCIENCE BV
PI AMSTERDAM
PA PO BOX 211, 1000 AE AMSTERDAM, NETHERLANDS
SN 1740-1445
EI 1873-6807
J9 BODY IMAGE
JI Body Image
PD SEP
PY 2018
VL 26
BP 90
EP 97
DI 10.1016/j.bodyim.2018.07.002
PG 8
WC Psychology, Clinical; Psychiatry; Psychology, Multidisciplinary
SC Psychology; Psychiatry
GA GR5TV
UT WOS:000442705700012
PM 30036748
DA 2019-03-26
ER

PT J
AU Chae, J
AF Chae, Jiyoung
TI Reexamining the relationship between social media and happiness: The
   effects of various social media platforms on reconceptualized happiness
SO TELEMATICS AND INFORMATICS
LA English
DT Article
DE Social media; Instagram; LinkedIn; Twitter; Social comparison; Happiness
ID EXPLORATORY FACTOR-ANALYSIS; COMPARISON ORIENTATION; LIFE SATISFACTION;
   INSTAGRAM USE; FACEBOOK; TWITTER; MODEL; LONELINESS; SCALE; ENVY
AB The current study reexamined the relationship between social media use and happiness by broadening the scope of social media and rethinking the conceptualization of happiness. Specifically, this study included platforms other than Facebook and tested differential effects of each platform. Because happiness is not entirely relative, it was hypothesized that social comparison would influence only relative happiness, which is only one part of overall happiness. A two-wave longitudinal survey among Korean females revealed that the use of blogs, Instagram, and LinkedIn is positively associated with social comparison at Wave 1 (W1), whereas Twitter is negatively associated. LinkedIn use was most strongly associated with social comparison. In turn, social comparison at W1 negatively predicted relative happiness at W2 ("I am happier than my friends") but did not predict overall happiness at W2. Social media may lead us to believe that other people's lives are better through social comparison. However, such comparison influences only part of overall happiness or life satisfaction. Without social comparison, social media have the potential to make us happier.
C1 [Chae, Jiyoung] Konkuk Univ, Dept Media & Commun, 120 Neungdong Ro, Seoul 05029, South Korea.
RP Chae, J (reprint author), Konkuk Univ, Dept Media & Commun, 120 Neungdong Ro, Seoul 05029, South Korea.
EM jiyoung0406@konkuk.ac.kr
FU Konkuk University; National University of Singapore in 2017
FX This paper was supported by Konkuk University and National University of
   Singapore in 2017.
CR Appel H, 2016, CURR OPIN PSYCHOL, V9, P44, DOI 10.1016/j.copsyc.2015.10.006
   Argyle M., 2003, WELL BEING FDN HEDON, P353
   Ausserhofer J, 2013, INFORM COMMUN SOC, V16, P291, DOI 10.1080/1369118X.2012.756050
   Buunk AP, 2007, ORGAN BEHAV HUM DEC, V102, P3, DOI 10.1016/j.obhdp.2006.09.007
   Callegaro M, 2008, PUBLIC OPIN QUART, V72, P1008, DOI 10.1093/poq/nfn065
   Chae J, 2015, COMMUN RES, V42, P503, DOI 10.1177/0093650214534969
   Cho J, 2011, HUM COMMUN RES, V37, DOI 10.1111/j.1468-2958.2011.01406.x
   Chou HTG, 2012, CYBERPSYCH BEH SOC N, V15, P117, DOI 10.1089/cyber.2011.0324
   Correa T, 2010, COMPUT HUM BEHAV, V26, P247, DOI 10.1016/j.chb.2009.09.003
   de Vries DA, 2018, MEDIA PSYCHOL, V21, P222, DOI 10.1080/15213269.2016.1267647
   DIENER E, 1985, J PERS ASSESS, V49, P71, DOI 10.1207/s15327752jpa4901_13
   Diener E, 2009, SOC INDIC RES SER, V39, P67, DOI 10.1007/978-90-481-2354-4_4
   Eveland WP, 2006, J COMMUN, V56, P523, DOI 10.1111/j.1460-2466.2006.00299.x
   Festinger L, 1954, HUM RELAT, V7, P117, DOI 10.1177/001872675400700202
   Gibbons FX, 1999, J PERS SOC PSYCHOL, V76, P129, DOI 10.1037/0022-3514.76.1.129
   Greenwood S., 2016, SOCIAL MEDIA UPDATE
   Gunawardena C. N., 1995, INT J ED TELECOMMUNI, V1, P147, DOI DOI 10.1080/08923649709526970
   Hatfield E, 1994, CURRENT DIRECTIONS P, V2, P96, DOI DOI 10.1111/1467-8721.EP10770953
   Hayes A. F., 2013, INTRO MEDIATION MODE
   Hayton JC, 2004, ORGAN RES METHODS, V7, P191, DOI 10.1177/1094428104263675
   Hu LT, 1999, STRUCT EQU MODELING, V6, P1, DOI 10.1080/10705519909540118
   Johnson BK, 2017, HUM COMMUN RES, V43, P54, DOI 10.1111/hcre.12095
   Kaplan AM, 2010, BUS HORIZONS, V53, P59, DOI 10.1016/j.bushor.2009.09.003
   Kim Y.H., 2016, KOREA INFORM SOC DEV
   Koivumaa-Honkanen H, 2001, AM J PSYCHIAT, V158, P433, DOI 10.1176/appi.ajp.158.3.433
   Krasnova H., 2013, WIRTSCHAFTSINF, P1, DOI DOI 10.7892/BORIS.47080
   Lorenzo-Seva U, 2006, BEHAV RES METHODS, V38, P88, DOI 10.3758/BF03192753
   Lucas RE, 2003, J PERS SOC PSYCHOL, V84, P527, DOI 10.1037/0022-3514.84.3.527
   Park S, 2014, INT J MULTIMEDIA UBI, V9, P315, DOI [10.14257/ijmue.2014.9.11.31, DOI 10.14257/IJMUE.2014.9.11.31]
   Phelps EA, 2006, ANNU REV PSYCHOL, V57, P27, DOI 10.1146/annurev.psych.56.091103.070234
   Pittman M, 2016, COMPUT HUM BEHAV, V62, P155, DOI 10.1016/j.chb.2016.03.084
   Ridings C., 2004, J COMPUT-MEDIAT COMM, V10, P1, DOI DOI 10.1111/J.1083-6101.2004.TB00229.X
   Schimmack U, 2004, PERS SOC PSYCHOL B, V30, P1062, DOI 10.1177/0146167204264292
   Smith RH, 2007, PSYCHOL BULL, V133, P46, DOI 10.1037/0033-2909.133.1.46
   Stapleton P, 2017, CYBERPSYCH BEH SOC N, V20, P142, DOI 10.1089/cyber.2016.0444
   Sundar S. S., 2008, DIGITAL MEDIA YOUTH, P72, DOI [DOI 10.1162/DMAL.9780262562324.073, 10. 1162/dmal. 9780262562324. 073]
   Tromholt M, 2016, CYBERPSYCH BEH SOC N, V19, P661, DOI 10.1089/cyber.2016.0259
   Tumasian A., 2010, INT C WEB SOC MED
   Turner PG, 2017, EAT WEIGHT DISORD-ST, V22, P277, DOI 10.1007/s40519-017-0364-2
   van Dijck J, 2013, MEDIA CULT SOC, V35, P199, DOI 10.1177/0163443712468605
   VEENHOVEN R, 1991, SOC INDIC RES, V24, P1, DOI 10.1007/BF00292648
   Verduyn P, 2017, SOC ISS POLICY REV, V11, P274, DOI 10.1111/sipr.12033
   Walther JB, 1996, COMMUN RES, V23, P3, DOI 10.1177/009365096023001001
   Watson BR, 2016, COMMUN RES, V43, P647, DOI 10.1177/0093650214565896
   Yang CC, 2016, CYBERPSYCH BEH SOC N, V19, P703, DOI 10.1089/cyber.2016.0201
   Yoo JH, 2017, COMPUT HUM BEHAV, V69, P108, DOI 10.1016/j.chb.2016.12.011
NR 46
TC 0
Z9 0
U1 31
U2 36
PU ELSEVIER SCIENCE BV
PI AMSTERDAM
PA PO BOX 211, 1000 AE AMSTERDAM, NETHERLANDS
SN 0736-5853
J9 TELEMAT INFORM
JI Telemat. Inform.
PD SEP
PY 2018
VL 35
IS 6
BP 1656
EP 1664
DI 10.1016/j.tele.2018.04.011
PG 9
WC Information Science & Library Science
SC Information Science & Library Science
GA GQ9DN
UT WOS:000442066200008
DA 2019-03-26
ER

PT J
AU Vieira, FAS
   Bragagnolo, C
   Correia, RA
   Malhado, ACM
   Ladle, RJ
AF Vieira, Felipe A. S.
   Bragagnolo, Chiara
   Correia, Ricardo A.
   Malhado, Ana C. M.
   Ladle, Richard J.
TI A salience index for integrating multiple user perspectives in cultural
   ecosystem service assessments
SO ECOSYSTEM SERVICES
LA English
DT Article
DE Protected areas; Salience index; Stakeholders; Catimbau National Park;
   Social media; Questionnaires
ID PROTECTED AREAS; BIODIVERSITY CONSERVATION; OUTDOOR RECREATION; HUMAN
   HEALTH; VALUES; MANAGEMENT; VALUATION; URBAN; PEOPLE; IMPACT
AB Cultural ecosystem services (CES) include non-material values such as recreation, aesthetic enjoyment, and spiritual fulfilment. Such values are culturally specific, and frequently difficult to measure and monetarize. The standard methodology to assess CES is through social surveys, though these are often costly, lack standardization and are geographically restricted. An alternative to surveys is to use information from social media. Here, we propose a novel salience index to quantify and compare CES provision for multiple user groups (local residents, researchers and visitors) of Catimbau National Park in Brazil using data derived from distinct methodologies: i) a traditional social survey; ii) an online survey, and iii) analysis of photos published on Flickr and Instagram. Our index allowed direct comparison between groups despite the data being collected using different approaches. As predicted, residents identified more locations providing CES and a higher overall diversity of CES. Correspondingly, researchers and visitors identified CES from a more restricted set of locations and were biased towards educational services and aesthetic value, respectively. Since multi-stakeholder, mull-method approaches are essential for a comprehensive understanding of CES, integrating results using standardized metrics such as our salience index will allow broad scale analysis of this poorly quantified class of ecosystem services.
C1 [Vieira, Felipe A. S.; Bragagnolo, Chiara; Correia, Ricardo A.; Malhado, Ana C. M.; Ladle, Richard J.] Univ Fed Alagoas, Inst Biol & Hlth Sci, Av Lourival Melo Mota S-N, BR-5707290 Maceio, AL, Brazil.
   [Correia, Ricardo A.; Ladle, Richard J.] Univ Oxford, Sch Geog & Environm, Oxford OX1 3QY, England.
   [Correia, Ricardo A.] Univ Aveiro, DBIO, Aveiro, Portugal.
   [Correia, Ricardo A.] Univ Aveiro, CESAM Ctr Environm & Marine Studies, Aveiro, Portugal.
RP Vieira, FAS (reprint author), Univ Fed Alagoas, Inst Biol & Hlth Sci, Av Lourival Melo Mota S-N, BR-5707290 Maceio, AL, Brazil.
EM felipealexandresv@gmail.com
RI CESAM, UA/M-3762-2015
OI Correia, Ricardo/0000-0001-7359-9091
FU CNPq - Conselho Nacional de Desenvolvimento Cientifico e Tecnologico
   [501168/2012-5, 168258/2014-5, 310349/2015-0, 310953/2014-6]; CNPq -
   Universal Grants [448966/2014-0, 448688/2014-0]; CAPES - Coordenacao de
   Aperfeicoamento de Pessoal de Nivel Superior; FCT - Fundacao Para a
   Ciencia e Tecnologia [SFRH/BPD/118635/2016]
FX This work was supported by CNPq - Conselho Nacional de Desenvolvimento
   Cientifico e Tecnologico (#501168/2012-5, #168258/2014-5, #310349/2015-0
   and #310953/2014-6); CNPq - Universal Grants (448966/2014-0 &
   448688/2014-0); and CAPES - Coordenacao de Aperfeicoamento de Pessoal de
   Nivel Superior. RAC is currently supported by a post-doctoral grant from
   FCT - Fundacao Para a Ciencia e Tecnologia (SFRH/BPD/118635/2016). The
   funders had no role in study design, data collection or analysis,
   decision to publish, or preparation of the article. We thank Marcio, our
   guide during the field work in Catimbau National Park.
CR Allendorf TD, 2013, BIOL CONSERV, V167, P187, DOI 10.1016/j.biocon.2013.08.013
   Asah ST, 2014, ECOSYST SERV, V10, P180, DOI 10.1016/j.ecoser.2014.08.003
   Bieling C, 2014, ECOSYST SERV, V8, P207, DOI 10.1016/j.ecoser.2014.04.002
   Bowler Diana E, 2010, BMC Public Health, V10, P456, DOI 10.1186/1471-2458-10-456
   Bragagnolo C, 2017, CAATINGA LARGEST TRO, P335
   Bragagnolo Chiara, 2016, Biodiversidade Brasileira, V6, P190
   Brown G, 2005, SOC NATUR RESOUR, V18, P17, DOI 10.1080/08941920590881853
   Brown G, 2014, LANDSCAPE URBAN PLAN, V121, P34, DOI 10.1016/j.landurbplan.2013.09.006
   Burls A, 2007, J PUBLIC MENT HEALTH, V6, P24, DOI 10.1108/17465729200700018
   Cao YP, 2015, MULTIMED TOOLS APPL, V74, P11499, DOI 10.1007/s11042-014-2247-0
   Carrus G, 2015, LANDSCAPE URBAN PLAN, V134, P221, DOI 10.1016/j.landurbplan.2014.10.022
   Chan KMA, 2016, P NATL ACAD SCI USA, V113, P1462, DOI 10.1073/pnas.1525002113
   Chan KMA, 2012, ECOL ECON, V74, P8, DOI 10.1016/j.ecolecon.2011.11.011
   Chan KMA, 2011, NATURAL CAPITAL: THEORY & PRACTICE OF MAPPING ECOSYSTEM SERVICES, P206
   Correia RA, 2018, ECOL INDIC, V85, P165
   Coscieme L, 2015, ECOSYST SERV, V16, P121, DOI 10.1016/j.ecoser.2015.10.024
   Costanza R, 1997, NATURE, V387, P253, DOI 10.1038/387253a0
   Costanza R, 2017, ECOSYST SERV, V28, P1, DOI 10.1016/j.ecoser.2017.09.008
   Cumming GS, 2015, ECOL APPL, V25, P299, DOI 10.1890/13-2113.1
   Daily GC, 2008, P NATL ACAD SCI USA, V105, P9455, DOI 10.1073/pnas.0804960105
   Dallimer M, 2012, BIOSCIENCE, V62, P47, DOI 10.1525/bio.2012.62.1.9
   De Groot R, 2005, ECOSYSTEMS HUMAN WEL, P457
   de Groot RS, 2010, ECOL COMPLEX, V7, P260, DOI 10.1016/j.ecocom.2009.10.006
   Di Minin E, 2015, FRONT ENV SCI-SWITZ, V3, DOI 10.3389/fenvs.2015.00063
   Dudley N, 2008, GUIDELINES APPL PROT
   Farber SC, 2002, ECOL ECON, V41, P375, DOI 10.1016/S0921-8009(02)00088-5
   Farley J, 2012, ECOSYST SERV, V1, P40, DOI 10.1016/j.ecoser.2012.07.002
   Feld CK, 2009, OIKOS, V118, P1862, DOI 10.1111/j.1600-0706.2009.17860.x
   Gomez-Baggethun E, 2011, PROG PHYS GEOG, V35, P613, DOI 10.1177/0309133311421708
   Goodchild MF, 2007, GEOJOURNAL, V69, P211, DOI 10.1007/s10708-007-9111-y
   Hausmann A., 2017, CONSERV LETT, V11, P1, DOI DOI 10.1111/CONL.12343
   Hernandez-Morcillo M, 2013, ECOL INDIC, V29, P434, DOI 10.1016/j.ecolind.2013.01.013
   Infield M, 2001, CONSERV BIOL, V15, P800, DOI 10.1046/j.1523-1739.2001.015003800.x
   Jepson PR, 2017, BIOL CONSERV, V212, P183, DOI 10.1016/j.biocon.2017.03.032
   Jim CY, 2006, LANDSCAPE URBAN PLAN, V75, P81, DOI 10.1016/j.landurbanplan.2004.08.008
   Kara B, 2013, PROCD SOC BEHV, V82, P288, DOI 10.1016/j.sbspro.2013.06.262
   Komossa F, 2018, ECOL INDIC, V85, P105, DOI 10.1016/j.ecolind.2017.10.015
   Kumar M, 2008, ECOL ECON, V64, P808, DOI 10.1016/j.ecolecon.2007.05.008
   Ladle R, 2011, CONSERVATION BIOGEOG
   Ladle RJ, 2017, FRONT ECOL ENVIRON, V15, P290, DOI 10.1002/fee.1506
   Ladle RJ, 2016, FRONT ECOL ENVIRON, V14, P270, DOI 10.1002/fee.1260
   Leal I.R., 2003, ECOL CONSERV CAATING, V1, P822
   Leal IR, 2005, CONSERV BIOL, V19, P701, DOI 10.1111/j.1523-1739.2005.00703.x
   Loomis J., 1991, The economics and management of water and drainage in agriculture., P411
   Martin-Lopez B, 2012, PLOS ONE, V7, DOI 10.1371/journal.pone.0038970
   McCauley DJ, 2006, NATURE, V443, P27, DOI 10.1038/443027a
   Melo S. A, 2016, BUIQUEPE REV ARQUEOL, V10, P37
   Michel JB, 2011, SCIENCE, V331, P176, DOI 10.1126/science.1199644
   Milcu AI, 2013, ECOL SOC, V18, DOI 10.5751/ES-05790-180344
   Millenium Ecosystem Assessment, 2005, CURRENT STATE TRENDS, V5, P1, DOI 10.1196/annals.1439.003
   Millennium Ecosystem Assessment, 2005, EC HUM WELL BEING SY
   Milner-Gulland EJ, 2014, CONSERV BIOL, V28, P1160, DOI 10.1111/cobi.12277
   MMA (Ministerio do Meio Ambiente) SNUC (Sistema Nacional de Unidades de Conservacao), 2000, SNUC SIST NAC UN CON
   Murphy J. W., 2014, AUTISM RES, P1
   Nelson E, 2009, FRONT ECOL ENVIRON, V7, P4, DOI 10.1890/080023
   Newing H, 2013, CONDUCTING RES CONSE
   Paracchini ML, 2014, ECOL INDIC, V45, P371, DOI 10.1016/j.ecolind.2014.04.018
   Plieninger T, 2015, CURR OPIN ENV SUST, V14, P28, DOI 10.1016/j.cosust.2015.02.006
   Plieninger T, 2013, LAND USE POLICY, V33, P118, DOI 10.1016/j.landusepol.2012.12.013
   Potts SG, 2010, TRENDS ECOL EVOL, V25, P345, DOI 10.1016/j.tree.2010.01.007
   Probstl-Haider U, 2015, J OUTDO RECREAT TOUR, V10, P1, DOI 10.1016/j.jort.2015.07.004
   R Core Team, 2017, R LANG ENV STAT COMP
   Raymond CM, 2009, ECOL ECON, V68, P1301, DOI 10.1016/j.ecolecon.2008.12.006
   Richards DR, 2018, ECOSYST SERV, V31, P318, DOI 10.1016/j.ecoser.2017.09.004
   Richards DR, 2015, ECOL INDIC, V53, P187, DOI 10.1016/j.ecolind.2015.01.034
   Ritov I., 1997, ENV ETHICS BEHAV, P33
   Romagosa F, 2015, J OUTDO RECREAT TOUR, V10, P70, DOI 10.1016/j.jort.2015.06.009
   Satz D, 2013, AMBIO, V42, P675, DOI 10.1007/s13280-013-0386-6
   Sessions C, 2016, J ENVIRON MANAGE, V183, P703, DOI 10.1016/j.jenvman.2016.09.018
   Sherren K, 2017, ENVIRON IMPACT ASSES, V67, P23, DOI 10.1016/j.eiar.2017.08.002
   Sherrouse BC, 2017, ECOSYST SERV, V26, P431, DOI 10.1016/j.ecoser.2017.02.003
   Smith J. J., 1997, J LINGUIST ANTHROPOL, V7, P208, DOI DOI 10.1525/BIN.1997.7.2.208
   Smith P, 2010, PHILOS T R SOC B, V365, P2941, DOI 10.1098/rstb.2010.0127
   Sociedade Nordestina de Ecologia, 2002, PROJ TECN CRIAC PARQ
   Soga M, 2016, FRONT ECOL ENVIRON, V14, P94, DOI 10.1002/fee.1225
   Stoll-Kleemann S, 2001, ENVIRONMENT, V43, P32, DOI 10.1080/00139150109605145
   Swanwick C, 2009, LAND USE POLICY, V26, pS62, DOI 10.1016/j.landusepol.2009.08.025
   Swetnam RD, 2017, ECOSYST SERV, V26, P451, DOI 10.1016/j.ecoser.2016.11.004
   Tadaki M, 2017, ECOL SOC, V22, DOI 10.5751/ES-08999-220107
   TEEB, 2010, EC EC BIOD MAINSTR E
   Tenerelli P, 2017, LANDSCAPE ECOL, V32, P1097, DOI 10.1007/s10980-017-0498-7
   Tenerelli P, 2016, ECOL INDIC, V64, P237, DOI 10.1016/j.ecolind.2015.12.042
   Thiagarajah J, 2015, AMBIO, V44, P666, DOI 10.1007/s13280-015-0647-7
   Thompson EC, 2006, FIELD METHOD, V18, P398, DOI 10.1177/1525822X06293128
   Vieira B. C, 2016, LANDSCAPES LANDFORMS
   Wood SA, 2013, SCI REP-UK, V3, DOI 10.1038/srep02976
   Wu JG, 2013, LANDSCAPE ECOL, V28, P999, DOI 10.1007/s10980-013-9894-9
NR 87
TC 0
Z9 0
U1 15
U2 18
PU ELSEVIER SCIENCE BV
PI AMSTERDAM
PA PO BOX 211, 1000 AE AMSTERDAM, NETHERLANDS
SN 2212-0416
J9 ECOSYST SERV
JI Ecosyst. Serv.
PD AUG
PY 2018
VL 32
BP 182
EP 192
DI 10.1016/j.ecoser.2018.07.009
PN B
PG 11
WC Ecology; Environmental Sciences; Environmental Studies
SC Environmental Sciences & Ecology
GA GQ7PG
UT WOS:000441935700004
DA 2019-03-26
ER

PT J
AU Meier, A
   Schafer, S
AF Meier, Adrian
   Schaefer, Svenja
TI Positive Side of Social Comparison on Social Network Sites: How Envy Can
   Drive Inspiration on Instagram
SO CYBERPSYCHOLOGY BEHAVIOR AND SOCIAL NETWORKING
LA English
DT Article
DE Instagram; social comparison; envy; inspiration; well-being
ID AFFECTIVE CONSEQUENCES; FACEBOOK USAGE; SELF-ESTEEM; MOTIVATION; BENIGN;
   UPS
AB A growing body of research finds social network sites (SNS) such as Instagram to facilitate social comparison and the emotional experience of envy in everyday life, with harmful effects for users' well-being. Yet, previous research has exclusively focused on the negative side of social comparison and envy on SNS. Thereby, it has neglected two important aspects: (a) comparison processes can also elicit a beneficial emotional reaction to other users' online self-presentations (i.e., benign envy) and, thus, (b) comparisons can be motivating, with positive outcomes for well-being. The present study aims at closing this research gap by investigating how social comparisons and envy on SNS are related to inspiration, a complex motivational state. Due to its specific characteristics of a creative and aesthetic visual culture, we focus our investigation on Instagram. A structural equation modeling mediation analysis with data from N=385 Instagram users reveals that the intensity of social comparisons on Instagram was positively related to inspiration and that this relationship was fully mediated by benign envy. Furthermore, inspiration on Instagram was related to increased positive affect. Results of this study underline that to understand the effects of SNS on well-being, we also need to consider the positive motivational side of social comparison and envy.
C1 [Meier, Adrian; Schaefer, Svenja] Johannes Gutenberg Univ Mainz, Dept Commun, Jakob Welder Weg 12, D-55099 Mainz, Germany.
RP Meier, A (reprint author), Johannes Gutenberg Univ Mainz, Dept Commun, Jakob Welder Weg 12, D-55099 Mainz, Germany.
EM meier@uni-mainz.de
CR Appel H, 2016, CURR OPIN PSYCHOL, V9, P44, DOI 10.1016/j.copsyc.2015.10.006
   Buunk AP, 2007, ORGAN BEHAV HUM DEC, V102, P3, DOI 10.1016/j.obhdp.2006.09.007
   BUUNK BP, 1990, J PERS SOC PSYCHOL, V59, P1238, DOI 10.1037//0022-3514.59.6.1238
   Cramer EM, 2016, COMPUT HUM BEHAV, V64, P739, DOI 10.1016/j.chb.2016.07.049
   de Vries DA, 2018, MEDIA PSYCHOL, V21, P222, DOI 10.1080/15213269.2016.1267647
   Dumas TM, 2017, COMPUT HUM BEHAV, V71, P1, DOI 10.1016/j.chb.2017.01.037
   Forest AL, 2012, PSYCHOL SCI, V23, P295, DOI 10.1177/0956797611429709
   Krasnova H, 2015, INFORM SYST RES, V26, P585, DOI 10.1287/isre.2015.0588
   Lange J, 2015, PERS SOC PSYCHOL B, V41, P284, DOI 10.1177/0146167214564959
   Lim M, 2015, COMPUT HUM BEHAV, V51, P300, DOI 10.1016/j.chb.2015.05.013
   Lin RY, 2015, COMPUT HUM BEHAV, V52, P29, DOI 10.1016/j.chb.2015.04.064
   Little T. D., 2013, LONGITUDINAL STRUCTU
   Lockwood P, 1997, J PERS SOC PSYCHOL, V73, P91, DOI 10.1037//0022-3514.73.1.91
   Lup K, 2015, CYBERPSYCH BEH SOC N, V18, P247, DOI 10.1089/cyber.2014.0560
   Mackinnon A, 1999, PERS INDIV DIFFER, V27, P405, DOI 10.1016/S0191-8869(98)00251-7
   Mussweiler T, 2004, J PERS SOC PSYCHOL, V87, P832, DOI 10.1037/0022-3514.87.6.832
   Nabi RL, 2014, MEDIA PSYCHOL, V17, P208, DOI 10.1080/15213269.2013.878663
   Ouwerkerk JW, 2016, SOC MEDIA SOC, V2, DOI 10.1177/2056305116664219
   RASKIN RN, 1979, PSYCHOL REP, V45, P590, DOI 10.2466/pr0.1979.45.2.590
   Rosenberg M, 1965, SOC ADOLESCENT SELF
   Rosseel Y, 2012, J STAT SOFTW, V48, P1
   Ryan RM, 2000, AM PSYCHOL, V55, P68, DOI 10.1037//0003-066X.55.1.68
   Smith RH, 2000, PL S SOC CL, P173
   Smith RH, 2007, PSYCHOL BULL, V133, P46, DOI 10.1037/0033-2909.133.1.46
   Stapleton P, 2017, CYBERPSYCH BEH SOC N, V20, P142, DOI 10.1089/cyber.2016.0444
   Steers MLN, 2014, J SOC CLIN PSYCHOL, V33, P701, DOI 10.1521/jscp.2014.33.8.701
   Thrash T. M., 2007, OXFORD HDB METHODS P, P515
   Thrash TM, 2004, J PERS SOC PSYCHOL, V87, P957, DOI 10.1037/0022-3514.87.6.957
   Thrash TM, 2003, J PERS SOC PSYCHOL, V84, P871, DOI 10.1037/0022-3514.84.4.871
   Thrash TM, 2014, SOC PERSONAL PSYCHOL, V8, P495, DOI 10.1111/spc3.12127
   Thrash TM, 2010, J PERS SOC PSYCHOL, V98, P488, DOI 10.1037/a0017906
   Tiggemann M, 2015, BODY IMAGE, V15, P61, DOI 10.1016/j.bodyim.2015.06.003
   Tippelt F, 2015, MEDIA PERSPEKTIVEN, V2015, P442
   Tromholt M, 2016, CYBERPSYCH BEH SOC N, V19, P661, DOI 10.1089/cyber.2016.0259
   van de Ven N, 2009, EMOTION, V9, P419, DOI 10.1037/a0015669
   Verduyn P, 2017, SOC ISS POLICY REV, V11, P274, DOI 10.1111/sipr.12033
   Verduyn P, 2015, J EXP PSYCHOL GEN, V144, P480, DOI 10.1037/xge0000057
   Vogel EA, 2015, PERS INDIV DIFFER, V86, P249, DOI 10.1016/j.paid.2015.06.026
   Wood JV, 1996, PERS SOC PSYCHOL B, V22, P520, DOI 10.1177/0146167296225009
NR 39
TC 0
Z9 0
U1 40
U2 48
PU MARY ANN LIEBERT, INC
PI NEW ROCHELLE
PA 140 HUGUENOT STREET, 3RD FL, NEW ROCHELLE, NY 10801 USA
SN 2152-2715
EI 2152-2723
J9 CYBERPSYCH BEH SOC N
JI Cyberpsychology Behav. Soc. Netw.
PD JUL
PY 2018
VL 21
IS 7
BP 411
EP 417
DI 10.1089/cyber.2017.0708
PG 7
WC Psychology, Social
SC Psychology
GA GM6AC
UT WOS:000438235300003
PM 29995526
DA 2019-03-26
ER

PT J
AU Chen, X
   Vo, H
   Wang, Y
   Wang, FS
AF Chen, Xin
   Hoang Vo
   Wang, Yu
   Wang, Fusheng
TI A framework for annotating OpenStreetMap objects using geo-tagged tweets
SO GEOINFORMATICA
LA English
DT Article
DE Volunteered Geographic Information; Social media; OpenStreetMap;
   Twitter; Semantic annotation
AB Recent years have witnessed an explosion of geospatial data, especially in the form of Volunteered Geographic Information (VGI). As a prominent example, OpenStreetMap (OSM) creates a free editable map of the world from a large number of contributors. On the other hand, social media platforms such as Twitter or Instagram supply dynamic social feeds at population level. As much of such data is geo-tagged, there is a high potential on integrating social media with OSM to enrich OSM with semantic annotations, which will complement existing objective description oriented annotations to provide a broader range of annotations. In this paper, we propose a comprehensive framework on integrating social media data and VGI data to derive knowledge about geographical objects, specifically, top relevant annotations from tweets for objects in OSM. We first integrate geo-tagged tweets with OSM data with scalable spatial queries running on MapReduce. We propose a frequency based method for annotating boundary based geographic objects (a polygon), and a probability based method for annotating point based geographic objects (Latitude and Longitude), with consideration of noise. We evaluate our methods using a large geo-tagged tweets corpus and representative geographic objects from OSM, which demonstrates promising results through ground-truth comparison and case studies. We are able to produce up to 80% correct names for geographical objects and discover implicitly relevant information, such as popular exhibitions of a museum, the nicknames or visitors' impression to a tourism attraction.
C1 [Chen, Xin; Hoang Vo; Wang, Yu; Wang, Fusheng] SUNY Stony Brook, Dept Comp Sci, Stony Brook, NY 11794 USA.
RP Chen, X (reprint author), SUNY Stony Brook, Dept Comp Sci, Stony Brook, NY 11794 USA.
EM xin.chen.1@stonybrook.edu; hvvo@cs.stonybrook.edu;
   yuwang4@cs.stonybrook.edu; fusheng.wang@stonybrook.edu
CR Aji A, 2015, CORR
   Aji A, 2013, SIGSPATIAL GIS
   Aji A, 2012, SIGMOD PODS 2012 PHD
   Aji A, 2013, P VLDB ENDOW
   Bast H, 2015, SIGSPATIAL GIS
   Breiman L, 1977, TECHNOMETRICS
   Brinkhoff T, 1996, ICDE
   Coffey C, 2013, SIGSPATIAL GIS WORKS
   Georgiev P, 2014, AAAI C
   Goodchild M. F., 2007, GEOJOURNAL
   Jurgens D, 2015, GEOLOCATION PREDICTI
   Karamshuk D, 2013, ACM SIGKDD
   Krumm J, 2015, SIGSPATIAL GIS
   Lee R, 2013, PERSONAL UBIQUITOUS
   Li Y, 2013, INFOCOM
   Lichman M., 2014, SIGKDD
   Quattrone G, 2015, CSCW
   Quercia D, 2015, WWW
   Quercia D, 2015, ICWSM
   Sengstock C, 2012, SIGSPATIAL GIS
   Silverman B. W., 1986, DENSITY ESTIMATION S
   Thomee B, 2013, WWW
   Vo H, 2014, SIGSPATIAL GIS
   Wu F, 2015, WWW
NR 24
TC 1
Z9 1
U1 9
U2 9
PU SPRINGER
PI DORDRECHT
PA VAN GODEWIJCKSTRAAT 30, 3311 GZ DORDRECHT, NETHERLANDS
SN 1384-6175
EI 1573-7624
J9 GEOINFORMATICA
JI Geoinformatica
PD JUL
PY 2018
VL 22
IS 3
SI SI
BP 589
EP 613
DI 10.1007/s10707-018-0323-8
PG 25
WC Computer Science, Information Systems; Geography, Physical
SC Computer Science; Physical Geography
GA GL1HR
UT WOS:000436851200005
DA 2019-03-26
ER

PT J
AU Yang, CC
   Robinson, A
AF Yang, Chia-Chen
   Robinson, Angela
TI Not necessarily detrimental: Two social comparison orientations and
   their associations with social media use and college social adjustment
SO COMPUTERS IN HUMAN BEHAVIOR
LA English
DT Article
DE Social comparison; Social media; Social network site; Instagram; College
   adjustment; Well-being
ID INSTAGRAM USE; FACEBOOK; ADOLESCENTS; ENGAGEMENT; PSYCHOLOGY; PATTERNS;
   INTERNET; OUTCOMES; SITES; MODEL
AB Social network sites (SNSs) are considered a convenient platform for social comparison. Current SNS social comparison research typically focuses on the activity of SNS browsing, which overlooks other use patterns available in the social media environment. Also, little research recognizes the two-dimensional nature of social comparison. Drawing on literature of social comparison and the activity-audience framework of social media use, we studied social comparison as a personal characteristic (social comparison orientation; SCO) relating to college students' social adjustment via various Instagram activities and interactants. Implications of both dimensions of SCO were explored through survey data from 208 U.S. college undergraduates (M-age = 19.43, 78% female). Social comparison orientation of ability (SCO-Ability) was related to poorer college social adjustment whereas social comparison orientation of opinion (SCO-Opinion) was related to better adjustment. Both types of SCO had a positive indirect association with adjustment via more frequent Instagram interaction with on-campus friends. SCO-Opinion was related to more Instagram interaction with off-campus friends, which was related to poorer social adjustment, but the overall indirect path was non-significant. Both types of SCO were also related to more frequent Instagram browsing. The study underscores the significance of recognizing SCO as a twodimensional construct and illustrates how SCO can associate with social well-being in the social media context. (C) 2018 Elsevier Ltd. All rights reserved.
C1 [Yang, Chia-Chen; Robinson, Angela] Univ Memphis, Dept Counseling Educ Psychol & Res, 100 Ball Hall,303D Ball Hall, Memphis, TN 38152 USA.
RP Yang, CC (reprint author), Univ Memphis, Dept Counseling Educ Psychol & Res, 100 Ball Hall,303D Ball Hall, Memphis, TN 38152 USA.
EM cyang2@memphis.edu
CR Baker R. W., 1989, STUDENT ADAPTATION C
   Barrett P, 2007, PERS INDIV DIFFER, V42, P815, DOI 10.1016/j.paid.2006.09.018
   boyd dm, 2014, ITS COMPLICATED SOCI
   Braxton J. M., 2014, RETHINKING COLL STUD
   Browne M. W., 1993, TESTING STRUCTURAL E, P136, DOI DOI 10.1177/0049124192021002005
   Buunk A. P., 2006, SOCIAL COMP SOCIAL P, P15
   Chua THH, 2016, COMPUT HUM BEHAV, V55, P190, DOI 10.1016/j.chb.2015.09.011
   de Vries DA, 2015, PERS INDIV DIFFER, V86, P217, DOI 10.1016/j.paid.2015.05.029
   Deters FG, 2013, SOC PSYCHOL PERS SCI, V4, P579, DOI 10.1177/1948550612469233
   Ellison N. B., 2012, CISC VIS NETW IND GL
   Feinstein BA, 2013, PSYCHOL POP MEDIA CU, V2, P161, DOI 10.1037/a0033111
   Festinger L, 1954, HUM RELAT, V7, P117, DOI 10.1177/001872675400700202
   Gardner H., 2013, APP GENERATION TODAY
   Gibbons FX, 1999, J PERS SOC PSYCHOL, V76, P129, DOI 10.1037/0022-3514.76.1.129
   Gray R, 2013, COMPUT EDUC, V67, P193, DOI 10.1016/j.compedu.2013.02.021
   Greenwood S., 2016, SOCIAL MEDIA UPDATE
   Hu LT, 1999, STRUCT EQU MODELING, V6, P1, DOI 10.1080/10705519909540118
   Jang K, 2016, COMPUT HUM BEHAV, V62, P147, DOI 10.1016/j.chb.2016.03.082
   Johnson BK, 2014, COMPUT HUM BEHAV, V41, P33, DOI 10.1016/j.chb.2014.09.009
   Kraut R, 2015, COMMUN ACM, V58, P94, DOI 10.1145/2739043
   Lee SY, 2014, COMPUT HUM BEHAV, V32, P253, DOI 10.1016/j.chb.2013.12.009
   LeFebvre LE, 2018, J SOC PERS RELAT, V35, P1205, DOI 10.1177/0265407517706419
   Lim M, 2015, COMPUT HUM BEHAV, V51, P300, DOI 10.1016/j.chb.2015.05.013
   Lup K, 2015, CYBERPSYCH BEH SOC N, V18, P247, DOI 10.1089/cyber.2014.0560
   McKenna KYA, 2000, PERS SOC PSYCHOL REV, V4, P57, DOI 10.1207/S15327957PSPR0401_6
   Park SY, 2018, COMPUT HUM BEHAV, V79, P83, DOI 10.1016/j.chb.2017.10.028
   Paul EL, 2001, J COUNS DEV, V79, P77, DOI 10.1002/j.1556-6676.2001.tb01946.x
   Ranney JD, 2012, J EDUC PSYCHOL, V104, P848, DOI 10.1037/a0027698
   Stapleton P, 2017, CYBERPSYCH BEH SOC N, V20, P142, DOI 10.1089/cyber.2016.0444
   Suls J, 2002, CURR DIR PSYCHOL SCI, V11, P159, DOI 10.1111/1467-8721.00191
   Suls J, 2000, PERS SOC PSYCHOL REV, V4, P219, DOI 10.1207/S15327957PSPR0403_2
   Swenson LM, 2008, J COLL STUDENT DEV, V49, P551, DOI 10.1353/csd.0.0038
   Thomas L, 2017, COMPUT HUM BEHAV, V76, P541, DOI 10.1016/j.chb.2017.08.021
   Tinto V, 2010, HIGHER EDUC, V25, P51, DOI 10.1007/978-90-481-8598-6_2
   U. S. Department of Education, 2017, DIG ED STAT
   Vaquera E, 2009, HISPANIC J BEHAV SCI, V31, P492, DOI 10.1177/0739986309346023
   Vogel EA, 2014, PSYCHOL POP MEDIA CU, V3, P206, DOI 10.1037/ppm0000047
   Vogel EA, 2015, PERS INDIV DIFFER, V86, P249, DOI 10.1016/j.paid.2015.06.026
   WILLS TA, 1981, PSYCHOL BULL, V90, P245, DOI 10.1037/0033-2909.90.2.245
   WOOD JV, 1989, PSYCHOL BULL, V106, P231, DOI 10.1037//0033-2909.106.2.231
   Yang C-c., 2018, APPL DEV SCI, DOI [10.1080/10888691.2018.1440233, DOI 10.1080/10888691.2018.1440233]
   Yang CC, 2018, J YOUTH ADOLESCENCE, V47, P2114, DOI 10.1007/s10964-017-0801-6
   Yang CC, 2016, CYBERPSYCH BEH SOC N, V19, P703, DOI 10.1089/cyber.2016.0201
   Yang CC, 2016, J YOUTH ADOLESCENCE, V45, P402, DOI 10.1007/s10964-015-0385-y
   Yang CC, 2015, COMPUT HUM BEHAV, V46, P245, DOI 10.1016/j.chb.2015.01.015
   Yang CC, 2014, NEW MEDIA SOC, V16, P5, DOI 10.1177/1461444812472486
   Yang CC, 2013, J YOUTH ADOLESCENCE, V42, P403, DOI 10.1007/s10964-012-9836-x
NR 47
TC 1
Z9 1
U1 13
U2 19
PU PERGAMON-ELSEVIER SCIENCE LTD
PI OXFORD
PA THE BOULEVARD, LANGFORD LANE, KIDLINGTON, OXFORD OX5 1GB, ENGLAND
SN 0747-5632
EI 1873-7692
J9 COMPUT HUM BEHAV
JI Comput. Hum. Behav.
PD JUL
PY 2018
VL 84
BP 49
EP 57
DI 10.1016/j.chb.2018.02.020
PG 9
WC Psychology, Multidisciplinary; Psychology, Experimental
SC Psychology
GA GH2YT
UT WOS:000433268600006
DA 2019-03-26
ER

PT J
AU Saunders, JF
   Eaton, AA
AF Saunders, Jessica F.
   Eaton, Asia A.
TI Snaps, Selfies, and Shares: How Three Popular Social Media Platforms
   Contribute to the Sociocultural Model of Disordered Eating Among Young
   Women
SO CYBERPSYCHOLOGY BEHAVIOR AND SOCIAL NETWORKING
LA English
DT Article
DE social comparison; self-objectification; SNS; disordered eating; body
   dissatisfaction
ID BODY-IMAGE CONCERNS; FACEBOOK USAGE; OBJECTIFICATION THEORY; APPEARANCE
   COMPARISONS; DISSATISFACTION; SURVEILLANCE; BEHAVIORS; SYMPTOMS;
   SNAPCHAT; ESTEEM
AB The current study aimed to integrate and test the sociocultural model of disordered eating with theories explaining the impact of mass media on the development of disordered eating for users of three popular social networking platforms. Young women social networking site (SNS) users (age 18-24) who had never received an eating disorder diagnosis (N=637) completed questions capturing their SNS gratifications and usage, body surveillance, social comparisons, body dissatisfaction, and eating pathology. Measures were administered in one online session. Model relationships were similar across users of all three SNS platforms: Facebook, Instagram, and Snapchat. Users of all platforms demonstrated a significant positive relationship between upward comparisons and disordered eating outcomes, and between body surveillance and disordered eating outcomes, although differences between models did emerge. Empirical findings support extending the sociocultural model of disordered eating to include SNS uses and gratifications.
C1 [Saunders, Jessica F.; Eaton, Asia A.] Florida Int Univ, Dept Psychol, Miami, FL 33199 USA.
   [Saunders, Jessica F.] Univ Nevada, Womens Res Inst Nevada, 4505 South Maryland Pkwy,Box 455083, Las Vegas, NV 89154 USA.
RP Saunders, JF (reprint author), Univ Nevada, Womens Res Inst Nevada, 4505 South Maryland Pkwy,Box 455083, Las Vegas, NV 89154 USA.
EM jessica.saunders@unlv.edu
OI Saunders, Jessica/0000-0002-1510-7471
CR Alhabash S, 2017, SOC MEDIA SOC, V3, DOI 10.1177/2056305117691544
   American Psychiatric Association, 2013, DIAGN STAT MAN MENT
   Arnett JJ, 2000, AM PSYCHOL, V55, P469, DOI 10.1037/0003-066X.55.5.469
   Bayer JB, 2016, INFORM COMMUN SOC, V19, P956, DOI 10.1080/1369118X.2015.1084349
   Bryant J, 2004, J COMMUN, V54, P662, DOI 10.1093/joc/54.4.662
   Byrne ME, 2016, EAT BEHAV, V23, P131, DOI 10.1016/j.eatbeh.2016.09.004
   Calogero R. M., 2011, SELF OBJECTIFICATION, P3, DOI [DOI 10.1037/12304-001, 10.1037/12304-000]
   Culbert KM, 2015, J CHILD PSYCHOL PSYC, V56, P1141, DOI 10.1111/jcpp.12441
   Fardouly J, 2018, NEW MEDIA SOC, V20, P1380, DOI 10.1177/1461444817694499
   Fardouly J, 2015, PSYCHOL WOMEN QUART, V39, P447, DOI 10.1177/0361684315581841
   Fardouly J, 2015, BODY IMAGE, V12, P82, DOI 10.1016/j.bodyim.2014.10.004
   Festinger L, 1954, HUM RELAT, V7, P117, DOI 10.1177/001872675400700202
   Fitzsimmons-Craft EE, 2017, INT J EAT DISORDER, V50, P893, DOI 10.1002/eat.22725
   Fitzsimmons-Craft EE, 2015, BEHAV THER, V46, P257, DOI 10.1016/j.beth.2014.09.006
   Fitzsimmons-Craft EE, 2014, BODY IMAGE, V11, P488, DOI 10.1016/j.bodyim.2014.07.012
   Forbush KT, 2013, PSYCHOL ASSESSMENT, V25, P859, DOI 10.1037/a0032639
   Fox J, 2015, J COMMUN, V65, P79, DOI 10.1111/jcom.12137
   Fredrickson BL, 1997, PSYCHOL WOMEN QUART, V21, P173, DOI 10.1111/j.1471-6402.1997.tb00108.x
   GARNER DM, 1982, PSYCHOL MED, V12, P871, DOI 10.1017/S0033291700049163
   Grabe S, 2007, PSYCHOL WOMEN QUART, V31, P164, DOI 10.1111/j.1471-6402.2007.00350.x
   Grieve R, 2017, COMPUT HUM BEHAV, V74, P130, DOI 10.1016/j.chb.2017.04.032
   Griffiths S, 2018, CYBERPSYCH BEH SOC N, V21, P149, DOI 10.1089/cyber.2017.0375
   Hesse-Biber S, 2006, WOMEN STUD INT FORUM, V29, P208, DOI 10.1016/j.wsif.2006.03.007
   Hu LT, 1999, STRUCT EQU MODELING, V6, P1, DOI 10.1080/10705519909540118
   Hummel AC, 2015, INT J EAT DISORDER, V48, P436, DOI 10.1002/eat.22336
   Jones AM, 2005, J SOC CLIN PSYCHOL, V24, P1164, DOI 10.1521/jscp.2005.24.8.1164
   Karazsia BT, 2017, PSYCHOL BULL, V143, P293, DOI 10.1037/bul0000081
   Katz E., 1974, USES GRATIFICATIONS
   Keel PK, 2010, INT J EAT DISORDER, V43, P195, DOI 10.1002/eat.20810
   Kim JW, 2015, COMPUT HUM BEHAV, V48, P331, DOI 10.1016/j.chb.2015.01.009
   Kline R. B, 1998, STRUCTURAL EQUATION
   Knight-McCord J., 2016, J UNDERGRADUATE ETHN, V2, P21
   Lin LF, 2002, BASIC APPL SOC PSYCH, V24, P115, DOI 10.1207/153248302753674622
   Lin LD, 2016, EAT BEHAV, V23, P7, DOI 10.1016/j.eatbeh.2016.06.006
   Lindner D, 2017, PSYCHOL WOMEN QUART, V41, P254, DOI 10.1177/0361684317692109
   Mabe AG, 2014, INT J EAT DISORDER, V47, P516, DOI 10.1002/eat.22254
   Manago AM, 2015, SEX ROLES, V72, P1, DOI 10.1007/s11199-014-0441-1
   Marengo D, 2018, COMPUT HUM BEHAV, V82, P63, DOI 10.1016/j.chb.2018.01.003
   McEwan B, 2013, J COLL STUD RETENT-R, V15, P113, DOI 10.2190/CS.15.1.g
   McKinley NM, 1996, PSYCHOL WOMEN QUART, V20, P181, DOI 10.1111/j.1471-6402.1996.tb00467.x
   McLean SA, 2017, INT J EAT DISORDER, V50, P847, DOI 10.1002/eat.22708
   Meier EP, 2014, CYBERPSYCH BEH SOC N, V17, P199, DOI 10.1089/cyber.2013.0305
   MINTZ LB, 1988, J COUNS PSYCHOL, V35, P463, DOI 10.1037/0022-0167.35.4.463
   Nabi RL, 2013, CYBERPSYCH BEH SOC N, V16, P721, DOI 10.1089/cyber.2012.0521
   O'Brien KS, 2009, BODY IMAGE, V6, P201, DOI 10.1016/j.bodyim.2009.03.003
   Paxton S. J., 2010, The treatment of eating disorders: a clinical handbook, P471
   Peat CM, 2011, PSYCHOL WOMEN QUART, V35, P441, DOI 10.1177/0361684311400389
   Perloff RM, 2014, SEX ROLES, V71, P363, DOI 10.1007/s11199-014-0384-6
   Pittman M, 2016, COMPUT HUM BEHAV, V62, P155, DOI 10.1016/j.chb.2016.03.084
   Piwek L, 2016, COMPUT HUM BEHAV, V54, P358, DOI 10.1016/j.chb.2015.08.026
   Prichard I, 2018, SEX ROLES, V78, P789, DOI 10.1007/s11199-017-0830-3
   Primack BA, 2017, COMPUT HUM BEHAV, V69, P1, DOI 10.1016/j.chb.2016.11.013
   Rancourt D, 2016, INT J EAT DISORDER, V49, P519, DOI 10.1002/eat.22470
   Royal Society for Public Health, 2017, STATUSOFMIND SOC MED
   Saffran K, 2016, INT J EAT DISORDER, V49, P764, DOI 10.1002/eat.22567
   Saunders JF, 2017, J YOUTH ADOLESCENCE, V46, P1246, DOI 10.1007/s10964-016-0559-2
   Sawyer SM, 2018, LANCET CHILD ADOLESC, P1
   Sheldon P, 2016, COMPUT HUM BEHAV, V58, P89, DOI 10.1016/j.chb.2015.12.059
   Statista, 2017, REACH LEAD SOC MED N
   Statista, 2017, MOST POP SOC NETW TE
   Stice E, 2013, J ABNORM PSYCHOL, V122, P445, DOI 10.1037/a0030679
   Tiggemann M, 2004, J SOC CLIN PSYCHOL, V23, P23, DOI 10.1521/jscp.23.1.23.26991
   Tiggemann M, 2014, J EARLY ADOLESCENCE, V34, P606, DOI 10.1177/0272431613501083
   Tylka TL, 2010, SEX ROLES, V63, P18, DOI 10.1007/s11199-010-9785-3
   Vandenbosch L, 2012, J COMMUN, V62, P869, DOI 10.1111/j.1460-2466.2012.01667.x
   Verduyn P, 2017, SOC ISS POLICY REV, V11, P274, DOI 10.1111/sipr.12033
   Verduyn P, 2015, J EXP PSYCHOL GEN, V144, P480, DOI 10.1037/xge0000057
   Want SC, 2009, BODY IMAGE, V6, P257, DOI 10.1016/j.bodyim.2009.07.008
   Whiting A, 2013, QUAL MARK RES, V16, P362, DOI 10.1108/QMR-06-2013-0041
   WOOD JV, 1994, J PERS SOC PSYCHOL, V67, P713, DOI 10.1037//0022-3514.67.4.713
NR 70
TC 1
Z9 1
U1 41
U2 62
PU MARY ANN LIEBERT, INC
PI NEW ROCHELLE
PA 140 HUGUENOT STREET, 3RD FL, NEW ROCHELLE, NY 10801 USA
SN 2152-2715
EI 2152-2723
J9 CYBERPSYCH BEH SOC N
JI Cyberpsychology Behav. Soc. Netw.
PD JUN
PY 2018
VL 21
IS 6
BP 343
EP 354
DI 10.1089/cyber.2017.0713
PG 12
WC Psychology, Social
SC Psychology
GA GI6ZQ
UT WOS:000434652200002
PM 29883209
DA 2019-03-26
ER

PT J
AU Powell, E
   Wang-Hall, J
   Bannister, JA
   Colera, E
   Lopez, FG
AF Powell, Elisabeth
   Wang-Hall, Jennie
   Bannister, Jenny A.
   Colera, Elisa
   Lopez, Frederick G.
TI Attachment security and social comparisons as predictors of Pinterest
   users' body image concerns
SO COMPUTERS IN HUMAN BEHAVIOR
LA English
DT Article
DE Pinterest; Adult attachment; Social comparisons; Body image
ID THIN-IDEAL INTERNALIZATION; EATING-DISORDERS; COLLEGE-WOMEN; ADULT
   ATTACHMENT; FACEBOOK USAGE; NETWORK SITES; MEDIA IMAGES;
   DISSATISFACTION; INSTAGRAM; SCALE
AB Although prior research has established associations between the mass media-related glamorization of unrealistic standards of female beauty and women's body image concerns, theory-driven research on the impact of social media use on women's body image concerns is scarce (Perloff, 2014). The present study addressed this gap by testing a dispositional model linking adult attachment security and tendencies to engage in social comparisons to each of two indicators of body image concerns within a sample of college women who acknowledged being active and psychologically-identified users of Pinterest (c), a highly popular and image-rich social networking site. Results indicated that, controlling for participants' age, body mass, and Pinterest use identification, adult attachment orientations and social comparisons each made significant and incremental contributions to each indicator of body image concerns. Further, women's social comparison levels partially mediated the relationship between attachment anxiety and body satisfaction. Implications of these findings to continued study of social media influences on body dissatisfaction are discussed. (C) 2018 Elsevier Ltd. All rights reserved.
C1 [Powell, Elisabeth; Wang-Hall, Jennie; Bannister, Jenny A.; Colera, Elisa; Lopez, Frederick G.] Univ Houston, Dept Psychol Hlth & Learning Sci, Houston, TX 77204 USA.
   [Bannister, Jenny A.] VA San Diego Healthcare Syst, San Diego, CA 92161 USA.
RP Lopez, FG (reprint author), Univ Houston, Dept Psychol Hlth & Learning Sci, Houston, TX 77204 USA.
EM flopez7@uh.edu
CR Ahadzadeh AS, 2017, COMPUT HUM BEHAV, V68, P8, DOI 10.1016/j.chb.2016.11.011
   [Anonymous], 2017, NUMBER PINTEREST USE
   Bamford B, 2009, EUR EAT DISORD REV, V17, P371, DOI 10.1002/erv.951
   Berg KC, 2009, EAT BEHAV, V10, P137, DOI 10.1016/j.eatbeh.2009.03.003
   Boepple L, 2016, INT J EAT DISORDER, V49, P98, DOI 10.1002/eat.22403
   BOWLBY J, 1982, AM J ORTHOPSYCHIAT, V52, P664, DOI 10.1111/j.1939-0025.1982.tb01456.x
   Bowlby J., 1969, ATTACHMENT LOSS, VI
   Brennan K. A, 1998, ATTACHMENT THEORY CL, P46
   Brown A, 2005, J SOC CLIN PSYCHOL, V24, P1088, DOI 10.1521/jscp.2005.24.8.1088
   Brown Z, 2016, BODY IMAGE, V19, P37, DOI 10.1016/j.bodyim.2016.08.007
   Cash T. F, 1990, MULTIDIMENSION UNPUB
   Cash TF, 2004, J CONSULT CLIN PSYCH, V72, P1081, DOI 10.1037/0022-006X.72.6.1081
   Cash TF, 2004, J SOC CLIN PSYCHOL, V23, P89, DOI 10.1521/jscp.23.1.89.26987
   Cattarin JA, 2000, J SOC CLIN PSYCHOL, V19, P220, DOI 10.1521/jscp.2000.19.2.220
   Chiu CM, 2013, INT J INFORM MANAGE, V33, P539, DOI 10.1016/j.ijinfomgt.2013.01.007
   COHEN J, 1992, PSYCHOL BULL, V112, P155, DOI 10.1037//0033-2909.112.1.155
   de Vries DA, 2015, PERS INDIV DIFFER, V86, P217, DOI 10.1016/j.paid.2015.05.029
   Dittmar H, 2004, J SOC CLIN PSYCHOL, V23, P768, DOI 10.1521/jscp.23.6.768.54799
   Ellison NB, 2007, J COMPUT-MEDIAT COMM, V12, P1143, DOI [10.1111/j.1083-6101.2007.00367.x, 10.1111/j.1083-6101.2007.00393.x]
   Engeln-Maddox R, 2005, J SOC CLIN PSYCHOL, V24, P1114, DOI 10.1521/jscp.2005.24.8.1114
   Fardouly J, 2015, BODY IMAGE, V12, P82, DOI 10.1016/j.bodyim.2014.10.004
   FENIGSTEIN A, 1975, J CONSULT CLIN PSYCH, V43, P522, DOI 10.1037/h0076760
   Festinger L, 1954, HUM RELAT, V7, P117, DOI 10.1177/001872675400700202
   Fitzsimmons-Craft EE, 2012, APPETITE, V59, P796, DOI 10.1016/j.appet.2012.08.019
   Fitzsimmons-Craft EE, 2011, CLIN PSYCHOL REV, V31, P1224, DOI 10.1016/j.cpr.2011.07.011
   Fraley RC, 2000, J PERS SOC PSYCHOL, V78, P350, DOI 10.1037/0022-3514.78.2.350
   George D., 2003, SPSS WINDOWS STEP ST
   Gibbons FX, 1999, J PERS SOC PSYCHOL, V76, P129, DOI 10.1037/0022-3514.76.1.129
   Grabe S, 2008, PSYCHOL BULL, V134, P460, DOI 10.1037/0033-2909.134.3.460
   Gravetter F. J., 2009, STAT BEHAV SCI
   Groesz LM, 2002, INT J EAT DISORDER, V31, P1, DOI 10.1002/eat.10005
   Hayes A. F., 2012, MODERATION CONDITION
   Hayes A. F., 2013, INTRO MEDIATION MODE
   Hendrickse J, 2017, COMPUT HUM BEHAV, V74, P92, DOI 10.1016/j.chb.2017.04.027
   Hui M, 2013, J HUM BEHAV SOC ENVI, V23, P312, DOI 10.1080/10911359.2013.763710
   Iannantuono AC, 2012, BODY IMAGE, V9, P227, DOI 10.1016/j.bodyim.2012.01.004
   Johnstone AM, 2008, J HUM NUTR DIET, V21, P256, DOI 10.1111/j.1365-277X.2008.00862.x
   Keating L, 2013, EAT BEHAV, V14, P366, DOI 10.1016/j.eatbeh.2013.06.013
   Kim JW, 2015, COMPUT HUM BEHAV, V48, P331, DOI 10.1016/j.chb.2015.01.009
   Latzer Y, 2002, CONTEMP FAM THER, V24, P581, DOI 10.1023/A:1021273129664
   LENNOX RD, 1984, J PERS SOC PSYCHOL, V46, P1349, DOI 10.1037/0022-3514.46.6.1349
   Lev-Ari L, 2014, EUR EAT DISORD REV, V22, P463, DOI 10.1002/erv.2325
   Lewallen J., 2016, SOCIAL MEDIA SOC, P1
   McKinley Nita Mary, 2005, Body Image, V2, P209, DOI 10.1016/j.bodyim.2005.04.003
   Mehdizadeh S, 2010, CYBERPSYCH BEH SOC N, V13, P357, DOI 10.1089/cyber.2009.0257
   Meier EP, 2014, CYBERPSYCH BEH SOC N, V17, P199, DOI 10.1089/cyber.2013.0305
   Mendelson BK, 2001, J PERS ASSESS, V76, P90, DOI 10.1207/S15327752JPA7601_6
   Mikulincer M., 2016, ATTACHMENT ADULTHOOD
   Mittal S., 2013, COMPUTING RES REPOSI
   Nadkarni A, 2012, PERS INDIV DIFFER, V52, P243, DOI 10.1016/j.paid.2011.11.007
   Perloff RM, 2014, SEX ROLES, V71, P363, DOI 10.1007/s11199-014-0384-6
   Ridgway JL, 2016, CYBERPSYCH BEH SOC N, V19, P2, DOI 10.1089/cyber.2015.0433
   Simpson CC, 2017, HEALTH COMMUN, V32, P560, DOI 10.1080/10410236.2016.1140273
   Slater A, 2017, BODY IMAGE, V22, P87, DOI 10.1016/j.bodyim.2017.06.004
   Slevec J, 2011, PSYCHOL WOMEN QUART, V35, P617, DOI 10.1177/0361684311420249
   Smith AR, 2013, J AFFECT DISORDERS, V149, P235, DOI 10.1016/j.jad.2013.01.032
   Stefanone MA, 2011, CYBERPSYCH BEH SOC N, V14, P41, DOI 10.1089/cyber.2010.0049
   Tasca GA, 2011, PSYCHOTHERAPY, V48, P249, DOI 10.1037/a0022423
   Thompson J. K, 2000, 9 ANN C AC EAT DIS N
   Thompson J. K., 1999, EXACTING BEAUTY THEO
   Thompson JK, 2004, INT J EAT DISORDER, V35, P293, DOI 10.1002/eat.10257
   Tiggemann M, 2004, J SOC CLIN PSYCHOL, V23, P23, DOI 10.1521/jscp.23.1.23.26991
   Tiggemann M., 2011, BODY IMAGE HDB SCI P, P12
   Wei MF, 2007, J PERS ASSESS, V88, P187, DOI 10.1080/00223890701268041
NR 64
TC 0
Z9 0
U1 12
U2 47
PU PERGAMON-ELSEVIER SCIENCE LTD
PI OXFORD
PA THE BOULEVARD, LANGFORD LANE, KIDLINGTON, OXFORD OX5 1GB, ENGLAND
SN 0747-5632
EI 1873-7692
J9 COMPUT HUM BEHAV
JI Comput. Hum. Behav.
PD JUN
PY 2018
VL 83
BP 221
EP 229
DI 10.1016/j.chb.2018.01.039
PG 9
WC Psychology, Multidisciplinary; Psychology, Experimental
SC Psychology
GA GB1RO
UT WOS:000428828100021
DA 2019-03-26
ER

PT J
AU Brandtzaeg, PB
   Dominguez, MAC
AF Bae Brandtzaeg, Petter
   Chaparro Dominguez, Maria Angeles
TI A Gap in Networked Publics? A Comparison of Younger and Older
   Journalists' Newsgathering Practices on Social Media
SO NORDICOM REVIEW
LA English
DT Article
DE social media; social media natives; newsgathering; networked
   individualism; older and younger
ID DIGITAL DIVIDE; NEWS; INTERNET; TWITTER; TIME
AB Several recent studies have examined how professional journalists use social media at work. However, we know little about the differences between younger and older journalists' use of social media for newsgathering. We conducted 16 in-depth interviews comparing eight young journalists (median age = 24) with eight older journalists (median age = 50) in Norway. The younger journalists reported using multiple social media platforms, such as Facebook, LinkedIn and Instagram, to collect politically significant information, news observations, sources and comments. By comparison, the older journalists reported relying heavily on elite sources on Twitter. This reluctance to use a variety of social media platforms may limit older journalists' exposure to a variety of news sources. As a result, younger journalists seem to follow a more multi-perspectival approach to social media and may be more innovative in their newsgathering. Hence, younger journalists may be exposed to more diverse types of news sources than older journalists. Together, the findings indicate a generational gap in 'networked publics' concerning how younger and older journalists approach newsgathering in social media.
C1 [Bae Brandtzaeg, Petter] SINTEF, Trondheim, Norway.
   [Chaparro Dominguez, Maria Angeles] Univ Int La Rioja, Logrono, Spain.
RP Brandtzaeg, PB (reprint author), SINTEF, Trondheim, Norway.
EM pbb@sintef.no; marian.chaparrodominguez@unir.net
OI Brandtzaeg, Petter Bae/0000-0002-9010-0800; Chaparro Dominguez, Maria
   Angeles/0000-0001-7571-388X
FU EC [FP7-610928]
FX This work was supported by the EC co-funded FP 7 project REVEAL
   (Project-No FP7-610928). More information about the REVAL-project can be
   found at: http://www.revealproject.eu.
CR Benkler Y, 2006, WEALTH NETWORKS SOCI
   Berglez P, 2016, ANN-ANAL ISTRSKE MED, V26, P171, DOI 10.19233/ASHS.2016.15
   Besley JC, 2010, JOURNAL PRACT, V4, P66, DOI 10.1080/17512780903172031
   boyd dm, 2014, ITS COMPLICATED SOCI
   Brandtzaeg PB, 2016, JOURNAL PRACT, V10, P323, DOI 10.1080/17512786.2015.1020331
   Brandtzaeg PB, 2011, INT J HUM-COMPUT ST, V69, P123, DOI 10.1016/j.ijhcs.2010.11.004
   Brandtzaeg Petter Bae, 2017, JOURNALISM PRACTICE
   Bruns Axel, 2016, ROUTLEDGE COMPANION, P98
   Deuze M, 2009, CITIZEN JOURNALISM G, P255
   Djerf-Pierre M, 2016, DIGIT JOURNAL, V4, P849, DOI 10.1080/21670811.2016.1152557
   Evans SK, 2017, J COMPUT-MEDIAT COMM, V22, P35, DOI 10.1111/jcc4.12180
   Gans HJ, 2011, JOURNALISM, V12, P3, DOI 10.1177/1464884910385289
   Global Social Journalism Study, 2015, 2015 GLOB SOC JOURN
   Hargittai E, 2008, COMMUN RES, V35, P602, DOI 10.1177/0093650208321782
   Hedman U, 2013, DIGIT JOURNAL, V1, P368, DOI 10.1080/21670811.2013.776804
   Hermida A, 2013, DIGIT JOURNAL, V1, P295, DOI 10.1080/21670811.2013.808456
   Hermida A, 2010, JOURNAL PRACT, V4, P297, DOI 10.1080/17512781003640703
   IPSOS, 2017, SOS MED TRACK NORG Q
   Johnston L, 2016, DIGIT JOURNAL, V4, P899, DOI 10.1080/21670811.2016.1168709
   Kiser Angelina I. T., 2015, International Journal of Digital Literacy and Digital Competence, V6, P36, DOI 10.4018/IJDLDC.2015040103
   Lariscy RW, 2009, PUBLIC RELAT REV, V35, P314, DOI 10.1016/j.pubrev.2009.05.008
   Lee J, 2015, J COMPUT-MEDIAT COMM, V20, P312, DOI 10.1111/jcc4.12113
   Lindlof T. R., 2002, QUALITATIVE COMMUNIC
   Newman Nic., 2009, RISE SOCIAL MEDIA IT
   Papacharissi Z, 2012, J COMMUN, V62, P266, DOI 10.1111/j.1460-2466.2012.01630.x
   Pew Internet, 2017, FACT SHEET SOC MED
   Prensky M., 2001, HORIZON, V9
   Rainie L, 2012, NETWORKED: THE NEW SOCIAL OPERATING SYSTEM, P1
   Reid Alastair, 2015, NEW DAWN SOCIAL NEWS
   Reuters, 2016, REUT I DIG NEWS REP
   Rogers E.M., 1995, DIFFUSION INNOVATION
   Rogstad ID, 2014, JOURNAL PRACT, V8, P688, DOI 10.1080/17512786.2013.865965
   Stephens-Davidowitz S., 2017, EVERYBODY LIES WHAT
   Tanner AH, 2015, J BROADCAST ELECTRON, V59, P359, DOI 10.1080/08838151.2015.1029123
   Wellman B., 2003, J COMPUT-MEDIAT COMM, V8, DOI [10.1111/j.1083-6101.2003.tb00216.x/abstract, DOI 10.1111/J.1083-6101.2003.TB00216.X/ABSTRACT]
   Widiyanto Cadet O., 2013, CULTURE LEADERSHIP R
   Wilson D., 2013, PUBLIC RELAT J, V7, P1
   Yamamoto M, 2017, INT J COMMUN-US, V11, P684
NR 38
TC 0
Z9 0
U1 5
U2 6
PU DE GRUYTER POLAND SP ZOO
PI WARSAW
PA BOGUMILA ZUGA 32A STR., 01-811 WARSAW, POLAND
SN 1403-1108
EI 2001-5119
J9 NORD REV
JI Nord. Rev.
PD MAY 15
PY 2018
VL 39
IS 1
BP 95
EP 109
DI 10.2478/nor-2018-0004
PG 15
WC Communication
SC Communication
GA GH2QV
UT WOS:000433247600007
OA DOAJ Gold
DA 2019-03-26
ER

PT J
AU Utz, S
   Muscanell, NL
AF Utz, Sonja
   Muscanell, Nicole L.
TI Your Co-author Received 150 Citations: Pride, but Not Envy, Mediates the
   Effect of System-Generated Achievement Messages on Motivation
SO FRONTIERS IN PSYCHOLOGY
LA English
DT Article
DE social comparison; pride; envy; motivation; ResearchGate
ID SOCIAL NETWORK SITES; FACEBOOK USE; SELF; EMOTION; CONSEQUENCES;
   DEPRESSION; INSTAGRAM; HAPPINESS; PRAISE
AB ResearchGate, a social network site for academics, prominently displays the achievements of people one follows ("With 150 new reads, X was the most read author from their institute"). The goal of this paper was to examine the emotional and motivational effects of these system-generated messages, thereby extending prior research on envy-evoking status updates on Facebook to a professional context. We also extend the research on social comparisons and more broadly, on emotional responses elicited by social media. Specifically, social media research has largely focused on examining emotional reactions to content that is both generated by and is about others. In this research we directly examine updates generated by the system (ResearchGate) while also directly comparing reactions to updates about others' achievements with reactions to updates that are about the self-i.e., one's personal achievements which are also displayed on ResearchGate ("With 150 new reads, you were the most read author from your institute"). Particular attention was paid to the mediating role of envy and pride. The results of our quasi-experimental field study (n = 419) showed that the achievements of others elicited envy, whereas personal achievements elicited pride. People exposed to their personal achievements (vs. the achievement of others) showed a higher motivation to work harder. This effect was mediated by pride, but not envy. The theoretical and practical implications of these findings are discussed.
C1 [Utz, Sonja] Leibniz Inst Wissensmed, Social Media Lab, Tubingen, Germany.
   [Utz, Sonja] Univ Tubingen, Dept Psychol, Tubingen, Germany.
   [Muscanell, Nicole L.] Penn State York, Dept Psychol, York, PA USA.
RP Utz, S (reprint author), Leibniz Inst Wissensmed, Social Media Lab, Tubingen, Germany.; Utz, S (reprint author), Univ Tubingen, Dept Psychol, Tubingen, Germany.
EM s.utz@iwm-tuebingen.de
OI Utz, Sonja/0000-0002-7979-3554
CR Appel H, 2016, CURR OPIN PSYCHOL, V9, P44, DOI 10.1016/j.copsyc.2015.10.006
   BUUNK BP, 1990, J PERS SOC PSYCHOL, V59, P1238, DOI 10.1037//0022-3514.59.6.1238
   Carson L., 2013, DISRUPTIVE SCI TECHN, V1, P183, DOI DOI 10.1089/DST.2013.0013
   Deighton-Smith N., 2017, PSYCHOL POP IN PRESS, DOI [10. 1037/ppm0000143, DOI 10.1037/PPM0000143]
   DELIN CR, 1994, J THEOR SOC BEHAV, V24, P219, DOI 10.1111/j.1468-5914.1994.tb00254.x
   Duffy MK, 2000, SMALL GR RES, V31, P3, DOI 10.1177/104649640003100101
   Festinger L, 1954, HUM RELAT, V7, P117, DOI 10.1177/001872675400700202
   Fox J, 2016, CYBERPSYCH BEH SOC N, V19, P593, DOI 10.1089/cyber.2016.0248
   FRIJDA NH, 1989, J PERS SOC PSYCHOL, V57, P212, DOI 10.1037/0022-3514.57.2.212
   Fritz MS, 2007, PSYCHOL SCI, V18, P233, DOI 10.1111/j.1467-9280.2007.01882.x
   Gerber JP, 2018, PSYCHOL BULL, V144, P177, DOI 10.1037/bul0000127
   Haferkamp N, 2011, CYBERPSYCH BEH SOC N, V14, P309, DOI 10.1089/cyber.2010.0120
   Hanna E, 2017, CYBERPSYCH BEH SOC N, V20, P172, DOI 10.1089/cyber.2016.0247
   Hayes A. F., 2013, INTRO MEDIATION MODE
   Hofmann W, 2012, SOC PSYCHOL PERS SCI, V3, P682, DOI 10.1177/1948550611435136
   Holland G, 2017, INT J EAT DISORDER, V50, P76, DOI 10.1002/eat.22559
   Kornilaki EN, 2004, BRIT J DEV PSYCHOL, V22, P605, DOI 10.1348/0261510042378245
   Kramer ADI, 2014, P NATL ACAD SCI USA, V111, P8788, DOI 10.1073/pnas.1320040111
   Krasnova H, 2013, WIRTSCHAFTSINF, V2013, P92, DOI DOI 10.17645/MAC.V3I1.199
   Kross E, 2013, PLOS ONE, V8, DOI 10.1371/journal.pone.0069841
   Lange J, 2015, J PERS SOC PSYCHOL, V109, P453, DOI 10.1037/pspi0000026
   LAZARUS RS, 1991, AM PSYCHOL, V46, P819, DOI 10.1037//0003-066X.46.8.819
   Lee K, 2018, PERS PSYCHOL, V71, P181, DOI 10.1111/peps.12251
   Leonardi PM, 2015, MIS QUART, V39, P747, DOI 10.25300/MISQ/2015/39.4.1
   Lim M, 2015, COMPUT HUM BEHAV, V51, P300, DOI 10.1016/j.chb.2015.05.013
   Lin RY, 2015, COMPUT HUM BEHAV, V52, P29, DOI 10.1016/j.chb.2015.04.064
   Lockwood P, 1997, J PERS SOC PSYCHOL, V73, P91, DOI 10.1037//0022-3514.73.1.91
   Muscanell N, 2017, ONLINE INFORM REV, V41, P744, DOI 10.1108/OIR-07-2016-0185
   Mussweiler T, 2004, J PERS SOC PSYCHOL, V87, P832, DOI 10.1037/0022-3514.87.6.832
   Mussweiler T, 2003, PSYCHOL REV, V110, P472, DOI 10.1037/0033-295X.110.3.472
   Nabi RL, 2014, MEDIA PSYCHOL, V17, P208, DOI 10.1080/15213269.2013.878663
   Pittman M, 2016, COMPUT HUM BEHAV, V62, P155, DOI 10.1016/j.chb.2016.03.084
   Reinecke L, 2014, COMPUT HUM BEHAV, V30, P95, DOI 10.1016/j.chb.2013.07.030
   Rentzsch K, 2015, J RES PERS, V58, P143, DOI 10.1016/j.jrp.2015.08.001
   Schaubroeck J, 2004, ORGAN BEHAV HUM DEC, V94, P33, DOI 10.1016/j.obhdp.2004.01.001
   Smith R.H., 2004, SOCIAL LIFE EMOTIONS, P43, DOI DOI 10.1017/CBO9780511819568.004
   Smith RH, 2000, PL S SOC CL, P173
   Smith RH, 2007, PSYCHOL BULL, V133, P46, DOI 10.1037/0033-2909.133.1.46
   Suls J., 2000, HDB SOCIAL COMP THEO, DOI [10.1007/978-1-4615-4237-7, DOI 10.1007/978-1-4615-4237-7]
   Tai K, 2012, ACAD MANAGE REV, V37, P107, DOI 10.5465/amr.2009.0484
   Tandoc EC, 2015, COMPUT HUM BEHAV, V43, P139, DOI 10.1016/j.chb.2014.10.053
   Thelwall M, 2015, J ASSOC INF SCI TECH, V66, P876, DOI 10.1002/asi.23236
   Toma CL, 2013, PERS SOC PSYCHOL B, V39, P321, DOI 10.1177/0146167212474694
   Tong ST, 2008, J COMPUT-MEDIAT COMM, V13, P531, DOI 10.1111/j.1083-6101.2008.00409.x
   Utz S, 2015, COMPUT HUM BEHAV, V45, P1, DOI 10.1016/j.chb.2014.11.076
   Utz S, 2015, CYBERPSYCH BEH SOC N, V18, P141, DOI 10.1089/cyber.2014.0479
   van de Ven N, 2011, PERS SOC PSYCHOL B, V37, P784, DOI 10.1177/0146167211400421
   van de Ven N, 2009, EMOTION, V9, P419, DOI 10.1037/a0015669
   Verduyn P, 2017, SOC ISS POLICY REV, V11, P274, DOI 10.1111/sipr.12033
   Webster JM, 2003, J SOC PSYCHOL, V143, P209, DOI 10.1080/00224540309598441
   Weidman AC, 2017, EMOTION, V17, P267, DOI 10.1037/emo0000226
   WEINER B, 1985, PSYCHOL REV, V92, P548, DOI 10.1037/0033-295X.92.4.548
   Williams LA, 2008, J PERS SOC PSYCHOL, V94, P1007, DOI 10.1037/0022-3514.94.6.1007
   Yu MC, 2016, COMPUT HUM BEHAV, V55, P1001, DOI 10.1016/j.chb.2015.11.007
NR 54
TC 0
Z9 0
U1 2
U2 12
PU FRONTIERS MEDIA SA
PI LAUSANNE
PA AVENUE DU TRIBUNAL FEDERAL 34, LAUSANNE, CH-1015, SWITZERLAND
SN 1664-1078
J9 FRONT PSYCHOL
JI Front. Psychol.
PD MAY 3
PY 2018
VL 9
AR 628
DI 10.3389/fpsyg.2018.00628
PG 12
WC Psychology, Multidisciplinary
SC Psychology
GA GE6OJ
UT WOS:000431347900002
PM 29780339
OA DOAJ Gold, Green Published
DA 2019-03-26
ER

PT J
AU Fardouly, J
   Willburger, BK
   Vartanian, LR
AF Fardouly, Jasmine
   Willburger, Brydie K.
   Vartanian, Lenny R.
TI Instagram use and young women's body image concerns and
   self-objectification: Testing mediational pathways
SO NEW MEDIA & SOCIETY
LA English
DT Article
DE Body image; fitspiration; Instagram; internalization;
   self-objectification; social comparison
ID ADOLESCENT GIRLS; SOCIAL COMPARISONS; EATING PATHOLOGY; FACEBOOK; MEDIA;
   RISK; INTERNALIZATION; FITSPIRATION; DISTURBANCE; VALIDATION
AB This study examined the relationship between Instagram use (overall, as well as specifically viewing fitspiration images) and body image concerns and self-objectification among women between the ages of 18 and 25 from the United States (n=203) and from Australia (n=73). Furthermore, this study tested whether internalization of the societal beauty ideal, appearance comparison tendency in general, or appearance comparisons to specific target groups on Instagram mediated any relationships between Instagram use and the appearance-related variables. Greater overall Instagram use was associated with greater self-objectification, and that relationship was mediated both by internalization and by appearance comparisons to celebrities. More frequently viewing fitspiration images on Instagram was associated with greater body image concerns, and that relationship was mediated by internalization, appearance comparison tendency in general, and appearance comparisons to women in fitspiration images. Together, these results suggest that Instagram usage may negatively influence women's appearance-related concerns and beliefs.
C1 [Fardouly, Jasmine] Macquarie Univ, N Ryde, NSW, Australia.
   [Willburger, Brydie K.] UNSW Sydney, Sydney, NSW, Australia.
   [Vartanian, Lenny R.] UNSW Sydney, Sch Psychol, Sydney, NSW, Australia.
RP Fardouly, J (reprint author), Macquarie Univ, Dept Psychol, Ctr Emot Hlth, Sydney, NSW 2109, Australia.
EM jasmine.fardouly@mq.edu.au
RI Fardouly, Jasmine/F-5430-2014
OI Fardouly, Jasmine/0000-0001-5648-6757; Vartanian,
   Lenny/0000-0001-8238-6151
CR ALBERT S, 1977, PSYCHOL REV, V84, P485, DOI 10.1037/0033-295X.84.6.485
   Australian Bureau of Statistics, 2013, HITT BOOKS CHAR HIGH
   Australian Communications and Media Authority, 2014, AUSS TEENS ONL
   Boepple L, 2016, BODY IMAGE, V17, P132, DOI 10.1016/j.bodyim.2016.03.001
   Carrotte ER, 2015, J MED INTERNET RES, V17, DOI 10.2196/jmir.4803
   Fardouly J, 2016, CURR OPIN PSYCHOL, V9, P1, DOI 10.1016/j.copsyc.2015.09.005
   Fardouly J, 2015, PSYCHOL WOMEN QUART, V39, P447, DOI 10.1177/0361684315581841
   Fardouly J, 2015, BODY IMAGE, V13, P38, DOI 10.1016/j.bodyim.2014.12.002
   Fardouly J, 2015, BODY IMAGE, V12, P82, DOI 10.1016/j.bodyim.2014.10.004
   Festinger L, 1954, HUM RELAT, V7, P117, DOI 10.1177/001872675400700202
   Fredrickson BL, 1997, PSYCHOL WOMEN QUART, V21, P173, DOI 10.1111/j.1471-6402.1997.tb00108.x
   GARNER DM, 1983, INT J EAT DISORDER, V2, P15, DOI 10.1002/1098-108X(198321)2:2<15::AID-EAT2260020203>3.0.CO;2-6
   Halliwell E, 2006, BRIT J HEALTH PSYCH, V11, P235, DOI 10.1348/135910705X39214
   Hayes A. F., 2013, INTRO MEDIATION MODE
   Hew KF, 2011, COMPUT HUM BEHAV, V27, P662, DOI 10.1016/j.chb.2010.11.020
   Holland G, 2016, BODY IMAGE, V17, P100, DOI 10.1016/j.bodyim.2016.02.008
   Instagram, 2016, OUR STORY
   Keery Helene, 2004, Body Image, V1, P237, DOI 10.1016/j.bodyim.2004.03.001
   Kim JW, 2015, COMPUT HUM BEHAV, V48, P331, DOI 10.1016/j.chb.2015.01.009
   Krane V., 2001, Journal of Sport Behavior, V24, P247
   Leahey TM, 2008, BODY IMAGE, V5, P307, DOI 10.1016/j.bodyim.2008.03.002
   Mabe AG, 2014, INT J EAT DISORDER, V47, P516, DOI 10.1002/eat.22254
   McLean SA, 2016, J YOUTH ADOLESCENCE, V45, P1678, DOI 10.1007/s10964-016-0440-3
   Meier EP, 2014, CYBERPSYCH BEH SOC N, V17, P199, DOI 10.1089/cyber.2013.0305
   Morry MM, 2001, CAN J BEHAV SCI, V33, P269, DOI 10.1037/h0087148
   Myers TA, 2009, J ABNORM PSYCHOL, V118, P683, DOI 10.1037/a0016763
   Neighbors Lori A, 2007, Eat Behav, V8, P429, DOI 10.1016/j.eatbeh.2007.03.003
   Noll SM, 1998, PSYCHOL WOMEN QUART, V22, P623, DOI 10.1111/j.1471-6402.1998.tb00181.x
   O'Brien KS, 2009, BODY IMAGE, V6, P201, DOI 10.1016/j.bodyim.2009.03.003
   Paxton SJ, 2006, J CLIN CHILD ADOLESC, V35, P539, DOI 10.1207/s15374424jccp3504_5
   Peat CM, 2011, PSYCHOL WOMEN QUART, V35, P441, DOI 10.1177/0361684311400389
   Pew Research, 2015, DEM SOC MED US
   Pew Research (, 2015, TEENS SOCIAL MEDIA T
   SCHOEMAKER C, 1994, INT J EAT DISORDER, V15, P387, DOI 10.1002/eat.2260150409
   Simpson CC, 2017, HEALTH COMMUN, V32, P560, DOI 10.1080/10410236.2016.1140273
   Smart Insights (, 2016, GLOB SOC MED RES SUM
   Stice E, 2002, PSYCHOL BULL, V128, P825, DOI 10.1037//0033-2909.128.5.825
   Telegraph, 2016, TELEGRAPH
   Thompson J. K., 1999, EXACTING BEAUTY THEO
   Thompson JK, 2004, INT J EAT DISORDER, V35, P293, DOI 10.1002/eat.10257
   Thompson JK, 2001, CURR DIR PSYCHOL SCI, V10, P181, DOI 10.1111/1467-8721.00144
   Tiggemann M, 2018, J HEALTH PSYCHOL, V23, P1003, DOI 10.1177/1359105316639436
   Tiggemann M, 2015, BODY IMAGE, V15, P61, DOI 10.1016/j.bodyim.2015.06.003
   Tiggemann M, 2014, J EARLY ADOLESCENCE, V34, P606, DOI 10.1177/0272431613501083
   Tiggemann M, 2013, INT J EAT DISORDER, V46, P630, DOI 10.1002/eat.22141
   Tylka TL, 2004, SEX ROLES, V51, P719, DOI 10.1007/s11199-004-0721-2
   van den Berg P, 2002, J PSYCHOSOM RES, V53, P1007, DOI 10.1016/S0022-3999(02)00499-3
   Vandenbosch L, 2012, J COMMUN, V62, P869, DOI 10.1111/j.1460-2466.2012.01667.x
NR 48
TC 9
Z9 9
U1 60
U2 108
PU SAGE PUBLICATIONS LTD
PI LONDON
PA 1 OLIVERS YARD, 55 CITY ROAD, LONDON EC1Y 1SP, ENGLAND
SN 1461-4448
EI 1461-7315
J9 NEW MEDIA SOC
JI New Media Soc.
PD APR
PY 2018
VL 20
IS 4
BP 1380
EP 1395
DI 10.1177/1461444817694499
PG 16
WC Communication
SC Communication
GA GC6KG
UT WOS:000429899200007
HC Y
HP N
DA 2019-03-26
ER

PT J
AU Jin, SV
AF Jin, Seunga Venus
TI Interactive Effects of Instagram Foodies' Hashtagged #Foodporn and Peer
   Users' Eating Disorder on Eating Intention, Envy, Parasocial
   Interaction, and Online Friendship
SO CYBERPSYCHOLOGY BEHAVIOR AND SOCIAL NETWORKING
LA English
DT Article
DE foodporn hashtags; Instagram foodies; perfectionism; social comparison;
   social media envy; food fetishization; fitspiration; parasocial
   interaction
ID BODY-IMAGE; DISPOSITIONAL ENVY; ANOREXIA-NERVOSA; MECHANICAL TURK;
   PERFECTIONISM; INVENTORY; SELF; FACEBOOK; WEIGHT; MODELS
AB Drawing from social comparison theory, parasocial interaction (PSI) theory, and the literature on envy, a randomized experiment addressed the dynamics of body image, fame, and envy in the context of foodies' foodporn posting on Instagram. Using a 2 (foodie's body type: fat vs. thin)x2 (foodie's Instagram popularity: unpopular vs. popular) between-subjects design, this experiment (N=141) examined the effects of an Instagram foodie's body shape and popularity level on peer Instagram users' eating intention, envy, and PSI with the Instagram foodie. The results showed main effects of an Instagram foodie's body shape on peer users' eating intention, and moderating effects of users' self-esteem, body mass index, perfectionism, anorexia, and bulimia nervosa. Additionally, envy mediated the effects of the Instagram foodie's body shape and popularity on peer users' PSI with the foodie and intention to build an Instagram-based friendship. Theoretical contributions to the literature on social comparison and eating disorder and practical implications for fitspiration and social media-based health interventions are discussed.
C1 [Jin, Seunga Venus] Sejong Univ, Sch Business, Neungdong Ro 209, Seoul 05006, South Korea.
RP Jin, SV (reprint author), Sejong Univ, Sch Business, Neungdong Ro 209, Seoul 05006, South Korea.
EM seunga.venus.jin@gmail.com
CR Abbar S, 2015, CHI 2015: PROCEEDINGS OF THE 33RD ANNUAL CHI CONFERENCE ON HUMAN FACTORS IN COMPUTING SYSTEMS, P3197, DOI 10.1145/2702123.2702153
   Ahadzadeh AS, 2017, COMPUT HUM BEHAV, V68, P8, DOI 10.1016/j.chb.2016.11.011
   Bevelander KE, 2013, PLOS ONE, V8, DOI 10.1371/journal.pone.0072481
   Brouwers M., 1993, J MENTAL HLTH COUNSE, V15, P141
   Chapman-Novakofski Karen, 2011, J Nutr Educ Behav, V43, P209, DOI 10.1016/j.jneb.2011.05.002
   Festinger L, 1954, HUM RELAT, V7, P117, DOI 10.1177/001872675400700202
   Friborg O, 2013, COMPR PSYCHIAT, V54, P1222, DOI 10.1016/j.comppsych.2013.05.004
   GARNER DM, 1983, INT J EAT DISORDER, V2, P15, DOI 10.1002/1098-108X(198321)2:2<15::AID-EAT2260020203>3.0.CO;2-6
   Hartmann AS, 2015, BODY IMAGE, V14, P77, DOI 10.1016/j.bodyim.2015.03.013
   Hayes A. F., 2017, PROCESS MACRO SPSS S
   Herman CP, 2003, PSYCHOL BULL, V129, P873, DOI 10.1037/0033-2909.129.6.873
   Hill RW, 2004, J PERS ASSESS, V82, P80, DOI 10.1207/s15327752jpa8201_13
   Holmberg C, 2016, APPETITE, V99, P121, DOI 10.1016/j.appet.2016.01.009
   HORTON D, 1956, PSYCHIATR, V19, P215, DOI 10.1080/00332747.1956.11023049
   Hulley S, 2013, DESIGNING CLIN RES E, P73
   Ibrahim Y, 2015, INT J E-POLIT, V6, P1, DOI 10.4018/IJEP.2015070101
   Jin SAA, 2014, J ADVERTISING, V43, P181, DOI 10.1080/00913367.2013.827606
   Jin SAA, 2010, PRESENCE-TELEOP VIRT, V19, P331, DOI 10.1162/PRES_a_00001
   Kees J, 2017, J ADVERTISING, V46, P141, DOI 10.1080/00913367.2016.1269304
   Krasnova H., 2013, WIRTSCHAFTSINF, P1, DOI DOI 10.7892/BORIS.47080
   Lampard AM, 2012, EAT BEHAV, V13, P49, DOI 10.1016/j.eatbeh.2011.09.007
   Lange J, 2015, PERS SOC PSYCHOL B, V41, P284, DOI 10.1177/0146167214564959
   Lim M, 2015, COMPUT HUM BEHAV, V51, P300, DOI 10.1016/j.chb.2015.05.013
   McBride A. E., 2010, J FOOD CULTURE, V10, P38, DOI DOI 10.1525/GFC.2010.10.1.38
   McFerran B, 2010, J CONSUM RES, V36, P915, DOI 10.1086/644611
   Mejova  Yelena, 2015, P 5 INT C DIG HLTH 2, P51, DOI [10.1145/2750511.2750524, DOI 10.1145/2750511.2750524]
   Mejova Yelena, 2016, ICWSM, P250
   Merriam Webster, 2017, FOOD
   Paolacci G, 2010, JUDGM DECIS MAK, V5, P411
   Preacher KJ, 2008, BEHAV RES METHODS, V40, P879, DOI 10.3758/BRM.40.3.879
   Rosenberg M, 1965, SOC ADOLESCENT SELF
   Scott ML, 2008, J CONSUM RES, V35, P391, DOI 10.1086/591103
   Simons DJ, 2012, PLOS ONE, V7, DOI 10.1371/journal.pone.0051876
   Smith RH, 1999, PERS SOC PSYCHOL B, V25, P1007, DOI 10.1177/01461672992511008
   Smith RH, 2007, PSYCHOL BULL, V133, P46, DOI 10.1037/0033-2909.133.1.46
   Taylor VH, 2013, CANADIAN J DIABETES, V37, pS221
   Tiggemann M, 2015, BODY IMAGE, V15, P61, DOI 10.1016/j.bodyim.2015.06.003
   Tiggemann M, 2013, INT J EAT DISORDER, V46, P630, DOI 10.1002/eat.22141
   Trampe D, 2007, J PERS SOC PSYCHOL, V92, P106, DOI 10.1037/0022-3514.92.1.106
   Vohs KD, 1999, J ABNORM PSYCHOL, V108, P695, DOI 10.1037/0021-843X.108.4.695
   Walker M, 2015, J ADOLESCENT HEALTH, V57, P157, DOI 10.1016/j.jadohealth.2015.04.026
NR 41
TC 3
Z9 3
U1 32
U2 56
PU MARY ANN LIEBERT, INC
PI NEW ROCHELLE
PA 140 HUGUENOT STREET, 3RD FL, NEW ROCHELLE, NY 10801 USA
SN 2152-2715
EI 2152-2723
J9 CYBERPSYCH BEH SOC N
JI Cyberpsychology Behav. Soc. Netw.
PD MAR
PY 2018
VL 21
IS 3
BP 157
EP 167
DI 10.1089/cyber.2017.0476
PG 11
WC Psychology, Social
SC Psychology
GA GC4FI
UT WOS:000429739600003
PM 29638155
DA 2019-03-26
ER

PT J
AU Phua, J
   Jin, SV
   Hahm, JM
AF Phua, Joe
   Jin, Seunga Venus
   Hahm, Jung Min
TI Celebrity-endorsed e-cigarette brand Instagram advertisements: Effects
   on young adults' attitudes towards e-cigarettes and smoking intentions
SO JOURNAL OF HEALTH PSYCHOLOGY
LA English
DT Article
DE advertising; celebrity endorsers; electronic cigarettes; smoking; social
   media
ID WORD-OF-MOUTH; HEALTH CONSCIOUSNESS; SOURCE CREDIBILITY; SCALE; SELF;
   INFORMATION; TELEVISION; VALIDATION; EXPOSURE; BEHAVIOR
AB Celebrities endorsing e-cigarette brands on social media may exert a strong influence on e-cigarette uptake. Using a between-subject experiment, this study examines the effects of endorser type (celebrities, non-celebrities and products only) in e-cigarette brand Instagram advertisements on e-cigarette attitudes and smoking intentions. Results showed that celebrity endorsers significantly increased positive attitudes towards e-cigarettes and smoking intentions, compared to non-celebrities or products only. Celebrity endorsers also rated significantly higher on trustworthiness, expertise, goodwill and attractiveness, compared to non-celebrities. Additionally, identification, social comparison, health consciousness and social networking site use moderated between endorser type and key dependent measures. Implications for e-cigarette marketing regulation are discussed.
C1 [Phua, Joe; Hahm, Jung Min] Univ Georgia, Athens, GA 30602 USA.
   [Jin, Seunga Venus] Sejong Univ, Seoul, South Korea.
RP Phua, J (reprint author), Univ Georgia, Dept Advertising & Publ Relat, Grady Coll Journalism & Mass Commun, 120 Hooper St, Athens, GA 30602 USA.
EM joephua@uga.edu
CR Bandura A., 1986, SOCIAL FDN THOUGHT A
   Barrington-Trimis JL, 2016, J ADOLESCENT HEALTH, V59, P75, DOI 10.1016/j.jadohealth.2016.03.019
   Basil MD, 1997, HEALTH COMMUN, V9, P191, DOI 10.1207/s15327027hc0902_4
   Boepple L, 2017, J HEALTH PSYCHOL, V22, P1862, DOI 10.1177/1359105316639435
   Bresnahan MJ, 2016, HEALTH COMMUN, V31, P374, DOI 10.1080/10410236.2014.952804
   Bruner GC, 1998, J CURRENT ISSUES RES, V20, P1, DOI DOI 10.1080/10641734.1998.10505073
   Cameron JE, 2004, SELF IDENTITY, V3, P239, DOI 10.1080/13576500444000047
   Centers for Disease Control and Prevention (CDC), 2016, VIT SIGNS EXP EL CIG
   Chae J, 2015, J HEALTH COMMUN, V20, P275, DOI 10.1080/10810730.2014.925016
   Choi SM, 2012, PSYCHOL MARKET, V29, P639, DOI 10.1002/mar.20550
   Duggan M., 2015, MOBILE MESSAGING SOC
   Etter JF, 2000, ADDICTION, V95, P901, DOI 10.1046/j.1360-0443.2000.9569017.x
   GOULD SJ, 1990, AM J PREV MED, V6, P228
   Hayes A. F., 2012, PROCESS VERSATILE CO
   Hess CA, 2017, ENVIRON RES, V152, P221, DOI 10.1016/j.envres.2016.09.026
   Hong H, 2011, HEALTH COMMUN, V26, P343, DOI 10.1080/10410236.2010.551580
   Jankowski GS, 2016, J HEALTH PSYCHOL, V21, P550, DOI 10.1177/1359105314531468
   Jin SAA, 2014, J ADVERTISING, V43, P181, DOI 10.1080/00913367.2013.827606
   Kim E, 2014, COMPUT HUM BEHAV, V37, P18, DOI 10.1016/j.chb.2014.04.020
   Klosky JL, 2010, J CLIN ONCOL, V28, P431, DOI 10.1200/JCO.2008.21.7232
   LENNOX RD, 1984, J PERS SOC PSYCHOL, V46, P1349, DOI 10.1037/0022-3514.46.6.1349
   McCarthy MJ, 2018, J HEALTH PSYCHOL, V23, P1659, DOI 10.1177/1359105316667797
   McCroskey JC, 1999, COMMUN MONOGR, V66, P90, DOI 10.1080/03637759909376464
   Melki JP, 2015, HEALTH COMMUN, V30, P473, DOI 10.1080/10410236.2013.867007
   OHANIAN R, 1990, J ADVERTISING, V19, P39, DOI 10.1080/00913367.1990.10673191
   Phua J, 2016, J HEALTH COMMUN, V21, P337, DOI 10.1080/10810730.2015.1080326
   Pokhrel P, 2015, PSYCHOL HEALTH, V30, P1450, DOI 10.1080/08870446.2015.1061129
   Rosen LD, 2013, COMPUT HUM BEHAV, V29, P948, DOI 10.1016/j.chb.2012.12.001
   Salmon CT, 2003, LEA COMMUN SER, P449
   Sherratt FC, 2016, BRIT J HEALTH PSYCH, V21, P421, DOI 10.1111/bjhp.12177
   Sterling KL, 2013, J ENVIRON PUBLIC HEA, DOI 10.1155/2013/520286
   Tajfel H., 1986, PSYCHOL INTERGROUP R, P7, DOI DOI 10.1089/CPB.2008.0150
   Tatangelo GL, 2017, J HEALTH PSYCHOL, V22, P776, DOI 10.1177/1359105315615409
   Till BD, 1998, J ADVERTISING, V27, P67, DOI 10.1080/00913367.1998.10673543
   U.S. Food and Drug Administration, 2016, FACTS FDAS NEW TOB R
   Wagener TL, 2016, J HEALTH PSYCHOL, V21, P2306, DOI 10.1177/1359105315576347
NR 36
TC 4
Z9 4
U1 21
U2 30
PU SAGE PUBLICATIONS LTD
PI LONDON
PA 1 OLIVERS YARD, 55 CITY ROAD, LONDON EC1Y 1SP, ENGLAND
SN 1359-1053
EI 1461-7277
J9 J HEALTH PSYCHOL
JI J. Health Psychol.
PD MAR
PY 2018
VL 23
IS 4
BP 550
EP 560
DI 10.1177/1359105317693912
PG 11
WC Psychology, Clinical
SC Psychology
GA GC6AK
UT WOS:000429872300003
PM 28810409
DA 2019-03-26
ER

PT J
AU Feltman, CE
   Szymanski, DM
AF Feltman, Chandra E.
   Szymanski, Dawn M.
TI Instagram Use and Self-Objectification: The Roles of Internalization,
   Comparison, Appearance Commentary, and Feminism
SO SEX ROLES
LA English
DT Article
DE Objectification; Social networking; Social media; Feminism; Social
   comparison; Body image
ID THIN-IDEAL INTERNALIZATION; BODY-IMAGE DISTURBANCE; SEXUAL
   OBJECTIFICATION; MEDIA EXPOSURE; WOMEN; FACEBOOK; EXPERIENCES;
   ATTITUDES; SCALE; CONSCIOUSNESS
AB The current study examined potential mediators (i.e., internalization of cultural standards of beauty, engaging in upward and downward appearance comparison, and receiving positive and negative appearance-related commentary), moderators (i.e., feminist beliefs), and moderated mediation of the links between Instagram (an electronic way to share visual images) use and self-objectification and body surveillance among 492 undergraduate women from the Southeast United States. Results revealed that internalization of cultural standards of beauty and engaging in upward appearance comparison uniquely mediated Instagram usage and self-objectification and body surveillance links. Additionally, findings from the moderation analyses indicated that the direct effect of Instagram usage on body surveillance was contingent on feminist beliefs, such that this relationship was only significant among women with lower and moderate feminist beliefs. This finding suggests that higher feminist beliefs play a buffering or protective role whereas lower feminist beliefs play an intensifying role. Implications and future directions are discussed.
C1 [Feltman, Chandra E.; Szymanski, Dawn M.] Univ Tennessee, Dept Psychol, Knoxville, TN 37996 USA.
RP Feltman, CE (reprint author), Univ Tennessee, Dept Psychol, Knoxville, TN 37996 USA.
EM cfeltman@utk.edu
CR Calogero RM, 2009, PSYCHOL WOMEN QUART, V33, P120, DOI 10.1111/j.1471-6402.2008.01479.x
   Chou HTG, 2012, CYBERPSYCH BEH SOC N, V15, P117, DOI 10.1089/cyber.2011.0324
   Daubenmier JJ, 2005, PSYCHOL WOMEN QUART, V29, P207, DOI 10.1111/j.1471-6402.2005.00183.x
   Fardouly J, 2016, CURR OPIN PSYCHOL, V9, P1, DOI 10.1016/j.copsyc.2015.09.005
   Fardouly J, 2015, PSYCHOL WOMEN QUART, V39, P447, DOI 10.1177/0361684315581841
   Field A, 2013, DISCOVERING STAT USI
   Fredrickson BL, 1997, PSYCHOL WOMEN QUART, V21, P173, DOI 10.1111/j.1471-6402.1997.tb00108.x
   Funk JL, 2007, J FAM PSYCHOL, V21, P572, DOI 10.1037/0893-3200.21.4.572
   GlobalWebIndex, 2016, GLOBALWEBINDEXS Q RE
   Haferkamp N, 2011, CYBERPSYCH BEH SOC N, V14, P309, DOI 10.1089/cyber.2010.0120
   Hayes A. F., 2013, INTRO MEDIATION MODE
   HEINBERG LJ, 1995, INT J EAT DISORDER, V17, P81, DOI 10.1002/1098-108X(199501)17:1<81::AID-EAT2260170111>3.0.CO;2-Y
   Henley NM, 1998, PSYCHOL WOMEN QUART, V22, P317, DOI 10.1111/j.1471-6402.1998.tb00158.x
   Herbozo Sylvia, 2006, Body Image, V3, P335, DOI 10.1016/j.bodyim.2006.10.001
   Hyde JS, 2002, COUNS PSYCHOL, V30, P105, DOI 10.1177/0011000002301007
   IMPETT E. A., 2006, SEXUALITY RES SOCIAL, V3, P39, DOI DOI 10.1525/SRSP.2006.3.4.39
   Instagram, 2017, INST STAT
   Kahn JH, 2006, COUNS PSYCHOL, V34, P684, DOI 10.1177/0011000006286347
   Lenhart A., 2007, TEENS PRIVACY ONLINE
   Liss M, 2015, BODY IMAGE, V14, P5, DOI 10.1016/j.bodyim.2015.02.006
   Manago AM, 2015, SEX ROLES, V72, P1, DOI 10.1007/s11199-014-0441-1
   Manago AM, 2008, J APPL DEV PSYCHOL, V29, P446, DOI 10.1016/j.appdev.2008.07.001
   McKinley NM, 1996, PSYCHOL WOMEN QUART, V20, P181, DOI 10.1111/j.1471-6402.1996.tb00467.x
   Meier EP, 2014, CYBERPSYCH BEH SOC N, V17, P199, DOI 10.1089/cyber.2013.0305
   Moradi B, 2005, J COUNS PSYCHOL, V52, P420, DOI 10.1037/0022-0167.52.3.420
   Moradi B, 2008, PSYCHOL WOMEN QUART, V32, P377, DOI 10.1111/j.1471-6402.2008.00452.x
   Morry MM, 2001, CAN J BEHAV SCI, V33, P269, DOI 10.1037/h0087148
   Murnen S, 2009, SEX ROLES, V60, P186, DOI 10.1007/s11199-008-9523-2
   Myers TA, 2007, BODY IMAGE, V4, P296, DOI 10.1016/j.bodyim.2007.04.001
   Myers TA, 2012, BODY IMAGE, V9, P342, DOI 10.1016/j.bodyim.2012.03.005
   Noll SM, 1998, PSYCHOL WOMEN QUART, V22, P623, DOI 10.1111/j.1471-6402.1998.tb00181.x
   O'Brien KS, 2009, BODY IMAGE, V6, P201, DOI 10.1016/j.bodyim.2009.03.003
   O'Connor BP, 2000, BEHAV RES METH INS C, V32, P396, DOI 10.3758/BF03200807
   Parent MC, 2013, COUNS PSYCHOL, V41, P568, DOI 10.1177/0011000012445176
   Pempek TA, 2009, J APPL DEV PSYCHOL, V30, P227, DOI 10.1016/j.appdev.2008.12.010
   Podsakoff PM, 2003, J APPL PSYCHOL, V88, P879, DOI 10.1037/0021-9101.88.5.879
   Rubin LR, 2004, PSYCHOL WOMEN QUART, V28, P27, DOI 10.1111/j.1471-6402.2004.00120.x
   Sabik NJ, 2006, PSYCHOL WOMEN QUART, V30, P77, DOI 10.1111/j.1471-6402.2006.00264.x
   Salimkhan G., 2010, CYBERPSYCHOLOGY, V4, P1
   Siibak A., 2009, CYBERPSYCHOLOGY, V3, P1
   Slater A, 2015, PSYCHOL WOMEN QUART, V39, P375, DOI 10.1177/0361684314554606
   SPANIER GB, 1976, J MARRIAGE FAM, V38, P15, DOI 10.2307/350547
   Szymanski DM, 2011, COUNS PSYCHOL, V39, P6, DOI 10.1177/0011000010378402
   Szymanski DM, 2009, PSYCHOL WOMEN QUART, V33, P197, DOI 10.1111/j.1471-6402.2009.01489.x
   Tabachnick B. G, 2013, USING MULTIVARIATE S
   Vandenbosch L, 2016, COMMUN RES, V43, P1116, DOI 10.1177/0093650215600488
   Vandenbosch L, 2012, J COMMUN, V62, P869, DOI 10.1111/j.1460-2466.2012.01667.x
   Weston R, 2006, COUNS PSYCHOL, V34, P719, DOI 10.1177/0011000006286345
   Worthington RL, 2006, COUNS PSYCHOL, V34, P806, DOI 10.1177/0011000006288127
   Zhao SY, 2008, COMPUT HUM BEHAV, V24, P1816, DOI 10.1016/j.chb.2008.02.012
NR 50
TC 3
Z9 3
U1 31
U2 102
PU SPRINGER/PLENUM PUBLISHERS
PI NEW YORK
PA 233 SPRING ST, NEW YORK, NY 10013 USA
SN 0360-0025
EI 1573-2762
J9 SEX ROLES
JI Sex Roles
PD MAR
PY 2018
VL 78
IS 5-6
BP 311
EP 324
DI 10.1007/s11199-017-0796-1
PG 14
WC Psychology, Developmental; Psychology, Social; Women's Studies
SC Psychology; Women's Studies
GA FW2RY
UT WOS:000425153300001
DA 2019-03-26
ER

PT J
AU Park, SY
   Baek, YM
AF Park, Sun Young
   Baek, Young Min
TI Two faces of social comparison on Facebook: The interplay between social
   comparison orientation, emotions, and psychological well-being
SO COMPUTERS IN HUMAN BEHAVIOR
LA English
DT Article
DE Social comparison orientation; Psychological well-being; Social
   comparison-based emotion; Structural equation modelling; Common method
   bias; Facebook
ID NETWORKING SITE USE; SELF-ESTEEM; MEDIA; ENVY; MOOD; SATISFACTION;
   DEPRESSION; INSTAGRAM; PEOPLE
AB This study examined how social networking site (SNS) users' social comparison orientations indirectly affect their psychological well-being via four types of social comparison-based emotions. Based on national survey data, we found that social comparison-based emotions mediated the relationships between Facebook users' social comparison orientations and psychological well-being. If Facebook users have a stronger ability-based social comparison orientation, their psychological well-being decreases via upward contrastive emotions (e.g., depression and envy) toward the comparison other; however, it increases via downward assimilative emotions (e.g., worry and sympathy). By contrast, if Facebook users have a stronger opinion-based social comparison orientation, their psychological well-being increases via increased feelings of upward assimilative emotions (e.g., optimism and inspiration) or decreased feelings of upward contrastive emotions (e.g., depression and envy) towards the comparison other. These results indicate that the effects of social comparison on psychological well-being on SNSs become positive or negative depending on whether the users' social comparison orientation emphasized ability or opinion, and the type of emotions triggered by the comparison. We provide theoretical discussions and practical suggestions for psychologically healthy SNS use based on these empirical findings. (C) 2017 Elsevier Ltd. All rights reserved.
C1 [Park, Sun Young] Yonsei Univ, Grad Sch Commun & Arts, 50 Yonsei Ro, Seoul 120749, South Korea.
   [Baek, Young Min] Yonsei Univ, Dept Commun, 50 Yonsei Ro, Seoul 120749, South Korea.
RP Baek, YM (reprint author), Yonsei Univ, Dept Commun, 50 Yonsei Ro, Seoul 120749, South Korea.
EM ymbaek@gmail.com
FU National Research Foundation of Korea Grant - Korean Government
   [NRF-2016S1A3A2925033]
FX This work was supported by the National Research Foundation of Korea
   Grant funded by the Korean Government (NRF-2016S1A3A2925033).
CR Appel H, 2016, CURR OPIN PSYCHOL, V9, P44, DOI 10.1016/j.copsyc.2015.10.006
   Batenburg A, 2015, J COMPUT-MEDIAT COMM, V20, P585, DOI 10.1111/jcc4.12131
   Buunk BP, 2003, BRIT J SOC PSYCHOL, V42, P613, DOI 10.1348/014466603322595301
   Coviello L, 2014, PLOS ONE, V9, DOI 10.1371/journal.pone.0090315
   DIENER E, 1985, J PERS ASSESS, V49, P71, DOI 10.1207/s15327752jpa4901_13
   Feinstein BA, 2013, PSYCHOL POP MEDIA CU, V2, P161, DOI 10.1037/a0033111
   Festinger L, 1954, HUM RELAT, V7, P117, DOI 10.1177/001872675400700202
   FORNELL C, 1981, J MARKETING RES, V18, P39, DOI 10.2307/3151312
   Frison E, 2016, CYBERPSYCH BEH SOC N, V19, P158, DOI 10.1089/cyber.2015.0296
   Gibbons FX, 1999, J PERS SOC PSYCHOL, V76, P129, DOI 10.1037/0022-3514.76.1.129
   Gonzales AL, 2011, CYBERPSYCH BEH SOC N, V14, P79, DOI 10.1089/cyber.2009.0411
   Haferkamp N, 2011, CYBERPSYCH BEH SOC N, V14, P309, DOI 10.1089/cyber.2010.0120
   HAKMILLER KL, 1966, J EXP SOC PSYCHOL, V2, P32
   Harman H. H, 1960, MODEM FACTOR ANALYSI
   Hayes A. F, 2015, INTRODUCTION TO MEDI
   Hughes DJ, 2012, COMPUT HUM BEHAV, V28, P561, DOI 10.1016/j.chb.2011.11.001
   Jelenchick LA, 2013, J ADOLESCENT HEALTH, V52, P128, DOI 10.1016/j.jadohealth.2012.05.008
   Johnson BK, 2017, HUM COMMUN RES, V43, P54, DOI 10.1111/hcre.12095
   Johnson BK, 2014, COMPUT HUM BEHAV, V41, P33, DOI 10.1016/j.chb.2014.09.009
   Kang S., 2013, ASIAN J INFORM COMMU, V5, P1
   Khang H, 2016, COMPUT HUM BEHAV, V64, P888, DOI 10.1016/j.chb.2016.08.010
   Kline R. B., 2015, PRINCIPLES AND PRACT
   Kokkinos CM, 2014, J APPL DEV PSYCHOL, V35, P204, DOI 10.1016/j.appdev.2014.04.001
   Krasnova H., 2013, PAPER PRESENTED AT T
   Kross E, 2013, PLOS ONE, V8, DOI 10.1371/journal.pone.0069841
   Lewis K, 2012, P NATL ACAD SCI USA, V109, P68, DOI 10.1073/pnas.1109739109
   Lim M, 2015, COMPUT HUM BEHAV, V51, P300, DOI 10.1016/j.chb.2015.05.013
   Lin RY, 2015, COMPUT HUM BEHAV, V52, P29, DOI 10.1016/j.chb.2015.04.064
   Panek ET, 2013, COMPUT HUM BEHAV, V29, P2004, DOI 10.1016/j.chb.2013.04.012
   Podsakoff PM, 2012, ANNU REV PSYCHOL, V63, P539, DOI 10.1146/annurev-psych-120710-100452
   Podsakoff PM, 2003, J APPL PSYCHOL, V88, P879, DOI 10.1037/0021-9101.88.5.879
   Sagioglou C, 2014, COMPUT HUM BEHAV, V35, P359, DOI 10.1016/j.chb.2014.03.003
   Smith RH, 2000, PL S SOC CL, P173
   Stapleton P, 2017, CYBERPSYCH BEH SOC N, V20, P142, DOI 10.1089/cyber.2016.0444
   Steers MLN, 2014, J SOC CLIN PSYCHOL, V33, P701, DOI 10.1521/jscp.2014.33.8.701
   Suls J, 2000, PERS SOC PSYCHOL REV, V4, P219, DOI 10.1207/S15327957PSPR0403_2
   Tandoc EC, 2015, COMPUT HUM BEHAV, V43, P139, DOI 10.1016/j.chb.2014.10.053
   Toma CL, 2013, MEDIA PSYCHOL, V16, P199, DOI 10.1080/15213269.2012.762189
   Van der Zee K, 2000, PERS INDIV DIFFER, V28, P17, DOI 10.1016/S0191-8869(99)00045-8
   Vogel EA, 2014, PSYCHOL POP MEDIA CU, V3, P206, DOI 10.1037/ppm0000047
   Vogel EA, 2015, PERS INDIV DIFFER, V86, P249, DOI 10.1016/j.paid.2015.06.026
   WILLS TA, 1981, PSYCHOL BULL, V90, P245, DOI 10.1037/0033-2909.90.2.245
   WOOD JV, 1989, PSYCHOL BULL, V106, P231, DOI 10.1037//0033-2909.106.2.231
   WOOD JV, 1994, J PERS SOC PSYCHOL, V67, P713, DOI 10.1037//0022-3514.67.4.713
   Yang CC, 2016, CYBERPSYCH BEH SOC N, V19, P703, DOI 10.1089/cyber.2016.0201
NR 45
TC 6
Z9 6
U1 30
U2 124
PU PERGAMON-ELSEVIER SCIENCE LTD
PI OXFORD
PA THE BOULEVARD, LANGFORD LANE, KIDLINGTON, OXFORD OX5 1GB, ENGLAND
SN 0747-5632
EI 1873-7692
J9 COMPUT HUM BEHAV
JI Comput. Hum. Behav.
PD FEB
PY 2018
VL 79
BP 83
EP 93
DI 10.1016/j.chb.2017.10.028
PG 11
WC Psychology, Multidisciplinary; Psychology, Experimental
SC Psychology
GA FP5PF
UT WOS:000417670700010
DA 2019-03-26
ER

PT J
AU AlFaris, E
   Irfan, F
   Ponnamperuma, G
   Jamal, A
   Van der Vleuten, C
   Al Maflehi, N
   Al-Qeas, S
   Alenezi, A
   Alrowaished, M
   Alsalman, R
   Ahmed, AMA
AF AlFaris, Eiad
   Irfan, Farhana
   Ponnamperuma, Gominda
   Jamal, Amr
   Van der Vleuten, Cees
   Al Maflehi, Nassr
   Al-Qeas, Sairaa
   Alenezi, Awtan
   Alrowaished, Mashael
   Alsalman, Reem
   Ahmed, Abdullah M. A.
TI The pattern of social media use and its association with academic
   performance among medical students
SO MEDICAL TEACHER
LA English
DT Article
ID MULTITASKING
AB Background: There are concerns that the use of social media (SM) among medical students could affect academic performance. The objectives of the study were to investigate the pattern and reasons for SM use and their association with academic performance.Methods: A stratified random sample, frequency distribution and comparison of categorical variables with Chi-square and Fisher exact tests were used.Results: Of the 97% who responded, 98% used SM. The most popular were Whatsapp (87.8%), You tube (60.8%) and Twitter (51.8%) for general use; while You tube (83.5%), Whatsapp (35.5%) and Twitter (35.3%) for learning. For general use, there was a significant higher number of visits to You tube and Facebook among male students, while the reverse was true for Instagram and Path. Around 71% visited SM>4 times/day and 55% spent 1-4hours/day. The main reasons for SM use were entertainment (95.8%), staying up-to-date with news (88.3%), and socializing (85.5%); for academic studies (40%). There was no significant association between Grade Point Average and the frequency of daily SM use or use during lectures.Conclusions: While almost all the students used SM, only a minority used them for academic purposes. SM use was not associated with academic performance.
C1 [AlFaris, Eiad; Irfan, Farhana; Ahmed, Abdullah M. A.] King Saud Univ, Coll Med, Dept Family & Community Med, KSU Chair Med Educ Res & Dev, Riyadh, Saudi Arabia.
   [Ponnamperuma, Gominda] Univ Colombo, Fac Med, Med Educ Dev & Res Ctr, Colombo, Sri Lanka.
   [Jamal, Amr] King Saud Univ, Coll Med, Med Informat & E Learning Unit, Riyadh, Saudi Arabia.
   [Van der Vleuten, Cees] Res Maastricht Univ, Sch Hlth Profess Educ, Fac Hlth Med & Life Sci, Dept Educ Dev, Maastricht, Netherlands.
   [Al Maflehi, Nassr] King Saud Univ, Coll Dent, Bio Stat Consultant CDRC, Riyadh, Saudi Arabia.
   [Al-Qeas, Sairaa; Alenezi, Awtan; Alrowaished, Mashael; Alsalman, Reem] King Saud Univ, Coll Med, Riyadh, Saudi Arabia.
RP Irfan, F (reprint author), King Saud Univ, Coll Med, Dept Family & Community Med 34, King Saud Univ Chair Med Educ Res & Dev, POB 2925, Riyadh 11461, Saudi Arabia.
EM masoodfarhana1969@gmail.com
OI Ponnamperuma, Gominda/0000-0003-0023-6550
FU King Saud University, Deanship of Scientific Research, Research Chair
FX This work was supported by King Saud University, Deanship of Scientific
   Research, Research Chair.
CR Al-Rahmi WM, 2014, J INFO SYST RES INNO, V4, P1
   [Anonymous], 2010, ECONOMIST
   Bouman J, 2013, LEARNING VIA WHATSAP
   Brydolf C., 2007, EDUC DIG, V73, P4
   Byrne-Davis LMT, 2016, J EUR ASS HLTH INF L, V11, P25
   Camilia N. C., 2013, INT J ENG SCI IJES, V2, P39
   Cheston CC, 2013, ACAD MED, V88, P893, DOI 10.1097/ACM.0b013e31828ffc23
   El Bialy Safaa, 2015, JMIR Med Educ, V1, pe7
   Ezumah B. A., 2013, INT J SOCIAL SCI, V4, P27
   Gerlich R. N., 2010, CONT ISSUES ED RES, V3, P35
   GRUSEC JE, 1992, DEV PSYCHOL, V28, P776, DOI 10.1037/0012-1649.28.5.776
   Guraya SY, 2016, N AM J MED SCI, V8, P268, DOI 10.4103/1947-2714.187131
   Hall M, 2013, AM J PHARM EDUC, V77, DOI 10.5688/ajpe7719
   Jacobsen WC, 2011, CYBERPSYCH BEH SOC N, V14, P275, DOI 10.1089/cyber.2010.0135
   Junco R, 2011, J COMPUT ASSIST LEAR, V27, P119, DOI 10.1111/j.1365-2729.2010.00387.x
   Junco R, 2012, COMPUT EDUC, V59, P505, DOI 10.1016/j.compedu.2011.12.023
   Junco R, 2012, COMPUT HUM BEHAV, V28, P187, DOI 10.1016/j.chb.2011.08.026
   Kaplan A.M., 2012, BUS HORIZONS, V53, P59
   Karpinski AC, 2013, COMPUT HUM BEHAV, V29, P1182, DOI 10.1016/j.chb.2012.10.011
   Kirschner PA, 2010, COMPUT HUM BEHAV, V26, P1237, DOI 10.1016/j.chb.2010.03.024
   Knight-McCord J., 2016, J UNDERGRADUATE ETHN, V2, P21
   Lenhart A., 2007, TEENS SOCIAL MEDIA U
   Martin C, 2011, U NEW HAMSHIRE, V4, P1
   Mehmood S., 2013, INT J ARTS COMMERCE, V2, P111
   Mondal P, 2013, THESIS
   O'Lea KA, 2011, THESIS
   Pempek TA, 2009, J APPL DEV PSYCHOL, V30, P227, DOI 10.1016/j.appdev.2008.12.010
   Perrin A., 2015, SOCIAL MEDIA USAGE 2
   Quan-Haase A., 2010, B SCI TECHNOL SOC, V30, P350, DOI DOI 10.1177/0270467610380009
   Rios-Aguilar C, 2012, SURVEY REPORT CTR ST
   Riyanto A, 2013, ENGLISH LANGUAGE LEA
   Rosen LD, 2013, COMPUT HUM BEHAV, V29, P948, DOI 10.1016/j.chb.2012.12.001
   Sattar K, 2016, BIOMED RES, V27
   Scott PR, 2012, AUDITING SOCIAL MEDI
   Sheldon Pavica, 2008, SW MASS COMMUNICATIO, V23, P39, DOI DOI 10.1080/03634520216511
   Shen J, 2012, J ELECTRON COMMER RE, V13, P198
   Sponcil M., 2013, J TECHNOLOGY RES, V4, P1
   The Nielsen Company, 2010, GLOB AUD SPENDS 2 HO
   We are social, 2016, DIG IN 2016
   Weber AS., 2012, INT J DIGIT INFO WIR, V2, P348
   Wiid J., 2013, INT BUSINESS EC RES, V12, P867
   Yeboah J, 2014, J ED PRACTICE, V5, P157
NR 42
TC 0
Z9 0
U1 4
U2 5
PU TAYLOR & FRANCIS LTD
PI ABINGDON
PA 2-4 PARK SQUARE, MILTON PARK, ABINGDON OR14 4RN, OXON, ENGLAND
SN 0142-159X
EI 1466-187X
J9 MED TEACH
JI Med. Teach.
PY 2018
VL 40
SU 1
BP S77
EP S82
DI 10.1080/0142159X.2018.1465536
PG 6
WC Education, Scientific Disciplines; Health Care Sciences & Services
SC Education & Educational Research; Health Care Sciences & Services
GA HC3XQ
UT WOS:000451736700011
PM 29732945
DA 2019-03-26
ER

PT S
AU Mamonova, NV
   Yukhmina, EA
AF Mamonova, Natalya Vasilyevna
   Yukhmina, Elena Alexandrovna
BE Vladimirovna, DI
TI INSTAGRAM NETWORK FOLKLORE IN THE LIGHT OF THE LINGUOSYNERGETICS
SO WUT 2018 - IX INTERNATIONAL CONFERENCE WORD, UTTERANCE, TEXT: COGNITIVE,
   PRAGMATIC AND CULTURAL ASPECTS
SE European Proceedings of Social and Behavioural Sciences
LA English
DT Proceedings Paper
CT 9th International Conference on Word, Utterance, Text - Cognitive,
   Pragmatic and Cultural Aspects (WUT)
CY APR 18-20, 2018
CL Chelyabinsk State Univ, RUSSIA
HO Chelyabinsk State Univ
DE Internet; network folklore; Instaposts; English-speaking discourse;
   Linguosinergetics; Instagram
AB It is not by chance that the network folklore is being thoroughly investigated by culturologists, linguists, sociologists, psychologists. After all, folklore is a reflection of "folk wisdom", aesthetic and cultural views, enquiries and interests of its creators and preservers. In the virtual world folk art lives in the form of mini-videos, notes, gifs, posts, hash tags, life hacks, city legends, stories, jokes, catch phrases, songs, anecdotes, proverbs, aphorisms, jargon, etc., which have their own special social and information environment, mission and target audience. The criterion of success is simple: the number of views and "likes" and "reposts" in the social networks, i.e. interest of users. Virtual folklore, in comparison with the traditional one, acquires new forms that have not existed before, which are broadcast in a new digital format, while preserving all the same basic characteristics of the traditional folklore texts: oralism, overcoming writing, collectiveness of authorship, anonymity, variability. We consider the posts from the point of view of their goals and divide them into 4 main types: promoting the given idea, entertaining, information-educational and advertising. Though sometimes it mighrt be difficult to allocate clear boundaries between posts, but nevertheless in most cases it is possible to classify them according to the main goal of a post. (C) 2018 Published by Future Academy www.FutureAcademy.org.UK
C1 [Mamonova, Natalya Vasilyevna; Yukhmina, Elena Alexandrovna] State Chelyabinsk Univ, 129 Bratyev Kashirinykh St, Chelyabinsk 454001, Russia.
RP Mamonova, NV (reprint author), State Chelyabinsk Univ, 129 Bratyev Kashirinykh St, Chelyabinsk 454001, Russia.
EM natalya-mamonova@rambler.ru; alen_vitamin@mail.ru
CR Arshinov V. I, 2017, PHILOS SCI, V11, P63
   Golovanov I. A, 2015, COGNITIVE STUDIES LA, V1, P13
   Mamonova N. V, 2017, MAT 3 INT SCI PRACT, V1, P33
   Olizko NS, 2015, RUSS LINGUIST BULL, P28, DOI 10.18454/RULB016
   Plakhova O. A, 2016, RUSSIAN LINGUISTIC B, V1, P17
   Taran A. V, 2010, CULTURE MODERN SOC, P5
   Tarasenko V. V, 2009, LIBROCOM
   The anthology of network folklore, ANTH NETW FOLKL
   Utkin A. I, 2016, MAT SCI PRACT C 2014, P166
NR 9
TC 0
Z9 0
U1 0
U2 0
PU FUTURE ACAD
PI NICOSIA
PA PO BOX 24333, NICOSIA, 1703, CYPRUS
SN 2357-1330
J9 EUR PROC SOC BEHAV
PY 2018
VL 39
BP 146
EP 152
DI 10.15405/epsbs.2018.04.02.21
PG 7
WC Psychology, Multidisciplinary; Social Sciences, Interdisciplinary
SC Psychology; Social Sciences - Other Topics
GA BL3AC
UT WOS:000449452900021
OA Bronze
DA 2019-03-26
ER

PT B
AU Bataineh, E
   Alamodi, S
AF Bataineh, Emad
   Alamodi, Sara
BE Soliman, KS
TI An Understanding of Consumption Trends of Smart Phones on University
   Campus : A Comparison Study
SO INNOVATION MANAGEMENT AND EDUCATION EXCELLENCE THROUGH VISION 2020, VOLS
   I -XI
LA English
DT Proceedings Paper
CT 31st International-Business-Information-Management-Association
   Conference
CY APR 25-26, 2018
CL Milan, ITALY
SP Int Business Informat Management Assoc
DE Smartphone users; Social Media; Mobile Consumption trend
AB Smartphones continue to play an essential role in our daily life, providing people with many services that were not available before on standard mobile phones. The increased features and computing capabilities of Smartphones have allowed them to replace other portable machines, such as laptops, for many users, but particularly for university students. The main focus of the study is to compare the results of two studies conducted in 2014 and 2017 to understand the information consumption and usage patterns of the smartphone devices among Zayed University students. A survey on both studies was designed and administered to collect data from students on campus(2014: 415 participants, 2017:305 participants). The new findings show that smartphone penetration rate is still 100 percent (99%) among students, with almost half of the students (48%) own and use 2 of more smartphones. The new results reveal that What' sApp and Snapchat are taking over Instagram as the most popular social media application, socialization is taking over communication as the most popular activity on their Smartphones. There has been a major shift in the usage trend of smartphones from 2014. Nowadays, smartphones were commonly used for sociliazation, communication, enertainment, with few usage for educational and academic purposes. Further more, minor significant difference on usage concemption, activities and trend has been noticed based on gender. As expected with the way technologies is rapidly changing and emerging, a new smart phone brand "iPhone" has emerged to replace the previous one "Blackberry". In addition, the most recent results(2017) show more students(51%) using their native language "Arabic" for communication.
C1 [Bataineh, Emad; Alamodi, Sara] Zayed Univ, Dubai, U Arab Emirates.
RP Bataineh, E (reprint author), Zayed Univ, Dubai, U Arab Emirates.
EM Emad.Bataineh@zu.ac.ae; Sara.Alamoudi@zu.ac.ae
CR Alafari H. M., 2014, SMARTPHONES USAGE U
   ALSON J. N., 2016, SMART PHONES USAGE C, V4
   [Anonymous], 2012, SMARTPHONE USERS WOR
   [Anonymous], 2012, NEW RES SHOWS 6 COUN
   [Anonymous], 2011, THE SIASAT DAIL 0222
   [Anonymous], 2015, PREVALENCE MOBILE US
   Cassavoy L., 2012, WHAT MAKES SMARTPHON
   Dean J., 2010, SMARTPHONE USER SURV
   Edarabia, 2012, AB DHAB U US MOB PHO
   H. P, 2015, STUD MOB DEV SURV 20
   Harley D, 2007, INNOV EDUC TEACH INT, V44, P229, DOI 10.1080/14703290701486506
   Jesse G. R., 2015, SMARTPHONE APP USAGE
   KACST, 2012, AR ICT US SOC NETW A
   Nazzal Noor, 2013, GULF NEWS
   Schaffhauser D., 2013, COURSESMART EXPANDS
   T-Mobile, 2012, T MOB TIM
   [王艳 WANG Yan], 2009, [水土保持通报, Bulletin of Soil and Water Conservation], V29, P92
   Williams A., 2010, J CHEM EDUC, P683
   Wilson S, 2010, REF SERV REV, V38, P214, DOI 10.1108/00907321011044990
   Yu F., 2010, MOBILE SMART PHONE U, P1
NR 20
TC 0
Z9 0
U1 1
U2 1
PU INT BUSINESS INFORMATION MANAGEMENT ASSOC-IBIMA
PI NORRISTOWN
PA 34 E GERMANTOWN PIKE, NO. 327, NORRISTOWN, PA 19401 USA
BN 978-0-9998551-0-2
PY 2018
BP 1391
EP 1402
PG 12
WC Management
SC Business & Economics
GA BK8YD
UT WOS:000444067200137
DA 2019-03-26
ER

PT J
AU Chen, MM
   Murphy, HC
AF Chen, Meng-Mei
   Murphy, Hilary Catherine
TI Hotel school alumni's intentions to use communication channels - a
   cross-generational comparison study
SO JOURNAL OF TEACHING IN TRAVEL & TOURISM
LA English
DT Article
DE Alumni association; alumni communication; higher education marketing;
   communication channels; social media
ID SOCIAL MEDIA; UNIVERSITIES; PROGRAMS; FACEBOOK; QUALITY; TWITTER
AB Alumni communication is vital in sustaining the relationship between alumni and their alma maters. This research investigated four cohorts of alumni, and their intentions to use a range of traditional and digital communication channels, including social media. An online questionnaire was sent to 8060 alumni and resulted in 595 usable responses, yielding a 7% response rate. The research results showed that alumni have the highest intentions to use the alumni e-newsletter and the alumni Website and the lowest intentions to use social media, e.g., Twitter, Instagram, and YouTube. Among alumni cohorts, significant statistical differences in their intentions to use these communication channels were identified. Given our findings, alumni communication staff are encouraged to leverage different communication channels targeting alumni in different age groups.
C1 [Chen, Meng-Mei; Murphy, Hilary Catherine] HES SO Univ Appl Sci Western Switzerland, Learning Ecole Hoteliere Lausanne, Lausanne, Switzerland.
RP Chen, MM (reprint author), HES SO Univ Appl Sci Western Switzerland, Learning Ecole Hoteliere Lausanne, Lausanne, Switzerland.
EM meng-mei.chen@ehl.ch
CR Alhabash S, 2013, CYBERPSYCH BEH SOC N, V16, P175, DOI 10.1089/cyber.2012.0265
   Assante LM, 2010, J HOSP TOUR RES, V34, P164, DOI 10.1177/1096348009349821
   Assante LM, 2007, J TEACH TRAVEL TOUR, V7, P51, DOI 10.1300/J172v07n02_04
   Barnard Z, 2008, ELECTRON LIBR, V26, P433, DOI 10.1108/02640470810893710
   Botha E, 2011, S AFR J BUS MANAG, V42, P43
   Cha J, 2013, J HOSP TOUR EDUC, V25, P1, DOI 10.1080/10963758.2013.777583
   Charlesworth Z., 2007, International Journal of Contemporary Hospitality Management, V19, P133, DOI 10.1108/09596110710729247
   Dou WY, 2006, J ADVERTISING, V35, P101, DOI 10.1080/00913367.2006.10639230
   Ebert K, 2015, J HIGH EDUC POLICY M, V37, P252, DOI 10.1080/1360080X.2015.1019117
   Farrow H, 2011, J COMPUT-MEDIAT COMM, V16, DOI 10.1111/j.1083-6101.2011.01550.x
   Fearn H., 2009, FUNDRAISING GET ALUM
   Fontaine M., 2014, J ED HUMAN DEV, V3, P105
   Geraci J. C., 2004, YOUNG CONSUMERS INSI, V5, P17, DOI 10.1108/17473610410814111
   Hanson Sheila K., 2000, THESIS
   Humphreys J., 2014, IRISH U YEARS US COU
   Iskhakova L, 2017, J NONPROFIT PUBLIC S, V29, P274, DOI 10.1080/10495142.2017.1326352
   Johns N., 2007, International Journal of Contemporary Hospitality Management, V19, P146, DOI 10.1108/0959611071072956
   Jung J, 2014, J TEACH TRAVEL TOUR, V14, P22, DOI 10.1080/15313220.2014.872897
   Kelleher T, 2012, J PUBLIC RELAT RES, V24, P105, DOI 10.1080/1062726X.2012.626130
   Levine W., 2008, INT J ED ADV, V8, P176, DOI DOI 10.1057/IJEA.2009.2
   Linvill D., 2015, J RELATIONSHIP MARKE, P287, DOI DOI 10.1080/15332667.2015.1093581
   Linvill DL, 2012, PUBLIC RELAT REV, V38, P636, DOI 10.1016/j.pubrev.2012.05.010
   Martin M., 2015, INT ACAD MARKETING S, V19, P107
   McAlexander JH, 2016, INT J NONPROFIT VOLU, V21, P82, DOI 10.1002/nvsm.1544
   McAllister SM, 2012, PUBLIC RELAT REV, V38, P319, DOI 10.1016/j.pubrev.2011.12.010
   Metallo C, 2015, BEHAV INFORM TECHNOL, V34, P869, DOI 10.1080/0144929X.2015.1046928
   Palmer A., 2008, J RELATIONSHIP MARKE, V7, P65, DOI [10.1080/15332660802068013, DOI 10.1080/15332660802068013]
   Palmer S, 2013, J HIGH EDUC POLICY M, V35, P333, DOI 10.1080/1360080X.2013.812029
   Pearlman D, 2010, J TEACH TRAVEL TOUR, V10, P103, DOI 10.1080/15313221003791953
   Singer T. S., 2002, NEW DIRECTIONS STUDE, V100, P51, DOI DOI 10.1002/SS.70
   Sisson D. C., 2014, 17 INT PUBL REL RES, P584
   Solinger ON, 2015, J OCCUP ORGAN PSYCH, V88, P773, DOI 10.1111/joop.12097
   Stefancia S. I., 2014, MANAGEMENT DYNAMICS, V2, P492
   Vieregge M, 2013, J HOSP TOUR EDUC, V25, P40, DOI 10.1080/10963758.2013.777588
   Voorveld HAM, 2013, J BROADCAST ELECTRON, V57, P392, DOI 10.1080/08838151.2013.816709
   Weerts DJ, 2008, RES HIGH EDUC, V49, P274, DOI 10.1007/s11162-007-9077-0
   Weiermair K, 2005, J TEACH TRAVEL TOUR, V5, P39, DOI 10.1300/J172v05n01_03
NR 37
TC 0
Z9 0
U1 4
U2 4
PU ROUTLEDGE JOURNALS, TAYLOR & FRANCIS LTD
PI ABINGDON
PA 2-4 PARK SQUARE, MILTON PARK, ABINGDON OX14 4RN, OXON, ENGLAND
SN 1531-3220
EI 1531-3239
J9 J TEACH TRAVEL TOUR
JI J. Teach. Travel Tour.
PY 2018
VL 18
IS 3
BP 202
EP 216
DI 10.1080/15313220.2018.1431590
PG 15
WC Education & Educational Research
SC Education & Educational Research
GA GM0DD
UT WOS:000437715500002
DA 2019-03-26
ER

PT J
AU Kleemans, M
   Daalmans, S
   Carbaat, I
   Anschutz, D
AF Kleemans, Mariska
   Daalmans, Serena
   Carbaat, Ilana
   Anschutz, Doeschka
TI Picture Perfect: The Direct Effect of Manipulated Instagram Photos on
   Body Image in Adolescent Girls
SO MEDIA PSYCHOLOGY
LA English
DT Article
ID THIN-IDEAL INTERNALIZATION; WOMENS BODY; SELF-ESTEEM; PERCEIVED
   SIMILARITY; SOCIAL COMPARISONS; FOCUSED ANXIETY; MEDIA IMAGES;
   APPEARANCE; FACEBOOK; IMPACT
AB This study investigates the effect of manipulated Instagram photos on adolescent girls' body image, and whether social comparison tendency moderates this relation. A between-subject experiment was conducted in which 144 girls (14-18 years old) were randomly exposed to either original or manipulated (retouched and reshaped) Instagram selfies. Results showed that exposure to manipulated Instagram photos directly led to lower body image. Especially, girls with higher social comparison tendencies were negatively affected by exposure to the manipulated photos. Interestingly, the manipulated photos were rated more positively than the original photos. Although the use of filters and effects was detected, reshaping of the bodies was not noticed very well. Girls in both conditions reported to find the pictures realistic. Results of this study implied that the recent societal concern about the effects of manipulated photos in social media might be justified, especially for adolescent girls with a higher social comparison tendency.
C1 [Kleemans, Mariska; Daalmans, Serena; Carbaat, Ilana; Anschutz, Doeschka] Radboud Univ Nijmegen, Inst Behav Sci, POB 9104, NL-6500 HE Nijmegen, Netherlands.
RP Daalmans, S (reprint author), Radboud Univ Nijmegen, Inst Behav Sci, POB 9104, NL-6500 HE Nijmegen, Netherlands.
EM s.daalmans@maw.ru.nl
CR Altabe M, 1998, INT J EAT DISORDER, V23, P153, DOI 10.1002/(SICI)1098-108X(199803)23:2<153::AID-EAT5>3.3.CO;2-V
   Andsager JL, 2006, COMMUN RES, V33, P3, DOI 10.1177/0093650205283099
   AUSTIN EW, 1994, J BROADCAST ELECTRON, V38, P417, DOI 10.1080/08838159409364276
   Borzekowski DLG, 2000, J ADOLESCENT HEALTH, V26, P36, DOI 10.1016/S1054-139X(99)00044-0
   Bryant J., 2002, MEDIA EFFECTS ADV TH, V2, P121, DOI DOI 10.1207/S1532785XMEP0303_03
   Cachelin FM, 2002, OBES RES, V10, P158, DOI 10.1038/oby.2002.25
   Cash Thomas F, 2002, Eat Disord, V10, P103, DOI 10.1080/10640260290081678
   Centraal Bureau voor de Statistiek, 2015, STATL
   Choi M. H. K., 2016, LIKE FLIRT GHOST JOU
   Dittmar H, 2004, J SOC CLIN PSYCHOL, V23, P768, DOI 10.1521/jscp.23.6.768.54799
   Dreisbach S., 2014, DO YOU FEEL YOUR BOD
   Fardouly J, 2015, BODY IMAGE, V13, P38, DOI 10.1016/j.bodyim.2014.12.002
   Fardouly J, 2015, BODY IMAGE, V12, P82, DOI 10.1016/j.bodyim.2014.10.004
   Festinger L, 1954, HUM RELAT, V7, P117, DOI 10.1177/001872675400700202
   Gibbons FX, 1999, J PERS SOC PSYCHOL, V76, P129, DOI 10.1037/0022-3514.76.1.129
   Grabe S, 2008, PSYCHOL BULL, V134, P460, DOI 10.1037/0033-2909.134.3.460
   Halliwell E, 2004, J SOC CLIN PSYCHOL, V23, P104, DOI 10.1521/jscp.23.1.104.26989
   Hargreaves Duane A, 2004, Body Image, V1, P351, DOI 10.1016/j.bodyim.2004.10.002
   Harrison K, 2014, MEDIA PSYCHOL, V17, P134, DOI 10.1080/15213269.2013.770354
   HendersonKing E, 1997, J APPL SOC PSYCHOL, V27, P399, DOI 10.1111/j.1559-1816.1997.tb00638.x
   Hu Y, 2014, P 8 INT AAAI C WEBL, P595
   Instagram, 2015, INST STAT
   IRVING LM, 1990, J SOC CLIN PSYCHOL, V9, P230, DOI 10.1521/jscp.1990.9.2.230
   Jones DC, 2001, SEX ROLES, V45, P645, DOI 10.1023/A:1014815725852
   Joshi R, 2004, INT J EAT DISORDER, V35, P333, DOI 10.1002/eat.10253
   Keery Helene, 2004, Body Image, V1, P237, DOI 10.1016/j.bodyim.2004.03.001
   Kim JW, 2015, COMPUT HUM BEHAV, V48, P331, DOI 10.1016/j.chb.2015.01.009
   Knauss C, 2008, SEX ROLES, V59, P633, DOI 10.1007/s11199-008-9474-7
   Mabe AG, 2014, INT J EAT DISORDER, V47, P516, DOI 10.1002/eat.22254
   Madden M., 2013, TEENS SOCIAL MEDIA P
   Manago AM, 2008, J APPL DEV PSYCHOL, V29, P446, DOI 10.1016/j.appdev.2008.07.001
   MILLER DT, 1988, J PERS SOC PSYCHOL, V55, P908, DOI 10.1037/0022-3514.55.6.908
   Miller KJ, 2000, INT J EAT DISORDER, V27, P310, DOI 10.1002/(SICI)1098-108X(200004)27:3<310::AID-EAT8>3.3.CO;2-H
   Mills JS, 2002, PERS SOC PSYCHOL B, V28, P1687, DOI 10.1177/014616702237650
   Montoya RM, 2008, J SOC PERS RELAT, V25, P889, DOI 10.1177/0265407508096700
   MYERS PN, 1992, J COMMUN, V42, P108, DOI 10.1111/j.1460-2466.1992.tb00802.x
   Myers TA, 2009, J ABNORM PSYCHOL, V118, P683, DOI 10.1037/a0016763
   Philly Renfrew Center Foundation, 2014, AFR BE YOUR SELF SUR
   Piper Jaffray, 2014, TAK STOCK TEENS 2014
   Rainie L., 2012, PHOTOS VIDEOS SOCIAL
   Saltz Jerry, 2014, NEW YORK MAGAZINE
   Sass E., 2014, MEDIAPOST        OCT
   Schaefer LM, 2014, EAT BEHAV, V15, P209, DOI 10.1016/j.eatbeh.2014.01.001
   Scheerens J, 2011, SPRINGERBRIEFS EDUC, P53, DOI 10.1007/978-94-007-0926-3_3
   Seetharaman D., 2015, SURVEY FINDS TEENS P
   Strahan Erin J, 2006, Body Image, V3, P211, DOI 10.1016/j.bodyim.2006.07.004
   Sturdevant MS, 2002, J AM DIET ASSOC, V102, pS30, DOI 10.1016/S0002-8223(02)90419-0
   Sullivan R., 2014, CELEBRITIES ARE USIN
   Suls J, 2002, CURR DIR PSYCHOL SCI, V11, P159, DOI 10.1111/1467-8721.00191
   Sutton Damian, 2007, STATE REAL AESTHETIC
   Thompson JK, 1999, J SOC ISSUES, V55, P339, DOI 10.1111/0022-4537.00119
   THORNTON B, 1993, PERS SOC PSYCHOL B, V19, P474, DOI 10.1177/0146167293194012
   Thornton B, 1999, SEX ROLES, V40, P379, DOI 10.1023/A:1018867409265
   Tiggemann M, 2013, INT J EAT DISORDER, V46, P630, DOI 10.1002/eat.22141
   Tiggemann M, 2010, SEX ROLES, V63, P79, DOI 10.1007/s11199-010-9789-z
   Turpijn L, 2015, NATL SOCIAL MEDIA ON
   Vartanian LR, 2013, BODY IMAGE, V10, P495, DOI 10.1016/j.bodyim.2013.05.004
   Wheeler T. H., 2005, PHOTOTRUTH PHOTOFICT
   Wilcox K, 2000, J RES PERS, V34, P278, DOI 10.1006/jrpe.1999.2281
   Winter J., 2013, SLATE
   WOOD JV, 1989, PSYCHOL BULL, V106, P231, DOI 10.1037//0033-2909.106.2.231
   Yamamiya Yuko, 2005, Body Image, V2, P74, DOI 10.1016/j.bodyim.2004.11.001
   Zillmann Dolf, 2000, EXEMPLIFICATION COMM
NR 63
TC 2
Z9 2
U1 49
U2 87
PU ROUTLEDGE JOURNALS, TAYLOR & FRANCIS LTD
PI ABINGDON
PA 2-4 PARK SQUARE, MILTON PARK, ABINGDON OX14 4RN, OXON, ENGLAND
SN 1521-3269
EI 1532-785X
J9 MEDIA PSYCHOL
JI Media Psychol.
PY 2018
VL 21
IS 1
BP 93
EP 110
DI 10.1080/15213269.2016.1257392
PG 18
WC Communication; Film, Radio, Television; Psychology, Applied
SC Communication; Film, Radio & Television; Psychology
GA FZ4JL
UT WOS:000427558400005
OA Green Published
DA 2019-03-26
ER

PT J
AU de Vries, DA
   Moller, AM
   Wieringa, MS
   Eigenraam, AW
   Hamelink, K
AF de Vries, Dian A.
   Moller, A. Marthe
   Wieringa, Marieke S.
   Eigenraam, Anniek W.
   Hamelink, Kirsten
TI Social Comparison as the Thief of Joy: Emotional Consequences of Viewing
   Strangers' Instagram Posts
SO MEDIA PSYCHOLOGY
LA English
DT Article
ID FACEBOOK USE; COMPARISON ORIENTATION; NETWORK SITES; DEPRESSION; MEDIA;
   ENVY; ADOLESCENTS; CONTAGION; RESPONSES; IMPACT
AB This experiment investigates the emotional consequences of viewing strangers' positive posts on Instagram. From a social comparison perspective, strangers' positive posts on social media are expected to negatively affect viewers' emotions. From an emotional contagion perspective, strangers' positive posts should positively affect viewers' emotions. The current lab experiment examines both the social comparison and the emotional contagion perspective while taking individual differences into account. Participants viewed positive, neutral, or no posts of confederates. In support of the social comparison perspective, individuals who tend to compare themselves to others reported lower positive affect if they had viewed positive posts than if they had viewed neutral or no posts. In support of the emotional contagion perspective, individuals who tend not to engage in social comparison reported higher positive affect after viewing positive posts than after viewing neutral or no posts. These findings indicate that individual differences in processing tendencies lead people to respond to social information on social media in opposite ways.
C1 [de Vries, Dian A.] Univ Utrecht, Dept Youth & Family, Heidelberglaan 1, NL-3584 CS Utrecht, Netherlands.
   [de Vries, Dian A.; Moller, A. Marthe; Wieringa, Marieke S.; Eigenraam, Anniek W.; Hamelink, Kirsten] Univ Amsterdam, Amsterdam Sch Commun Res ASCoR, Amsterdam, Netherlands.
   [Eigenraam, Anniek W.] Vrije Univ Amsterdam, Dept Mkt, Amsterdam, Netherlands.
RP de Vries, DA (reprint author), Univ Utrecht, Dept Youth & Family, Heidelberglaan 1, NL-3584 CS Utrecht, Netherlands.
EM d.a.devries@uu.nl
FU Amsterdam School of Communication Research
FX The research described in this manuscript was completed at and funded by
   the Amsterdam School of Communication Research. Dian A. de Vries is now
   at Utrecht University.
CR Appel H, 2016, CURR OPIN PSYCHOL, V9, P44, DOI 10.1016/j.copsyc.2015.10.006
   Appel H, 2015, J SOC CLIN PSYCHOL, V34, P277, DOI 10.1521/jscp.2015.34.4.277
   Buunk AP, 2007, ORGAN BEHAV HUM DEC, V102, P3, DOI 10.1016/j.obhdp.2006.09.007
   Chou HTG, 2012, CYBERPSYCH BEH SOC N, V15, P117, DOI 10.1089/cyber.2011.0324
   COHEN J, 1992, PSYCHOL BULL, V112, P155, DOI 10.1037//0033-2909.112.1.155
   Datu J, 2012, INT J RES STUDIES ED, V1, P83, DOI DOI 10.5861/IJRSET.2012.202
   Davey L., 2014, OPEN J DEPRESSION, V3, P13, DOI DOI 10.4236/0JD.2014.31005
   de Vries DA, 2015, PERS INDIV DIFFER, V86, P217, DOI 10.1016/j.paid.2015.05.029
   Dijkstra P., 2010, SOCIAL PSYCHOL FDN C, P195
   Duggan M., 2015, MOBILE MESSAGING SOC
   Engelen U, 2006, PSYCHOL GEZONDH, V34, P61, DOI DOI 10.1007/BF03087979
   Fardouly J, 2015, BODY IMAGE, V13, P38, DOI 10.1016/j.bodyim.2014.12.002
   Feinstein BA, 2013, PSYCHOL POP MEDIA CU, V2, P161, DOI 10.1037/a0033111
   Ferrara E, 2015, PLOS ONE, V10, DOI 10.1371/journal.pone.0142390
   Festinger L, 1954, HUM RELAT, V7, P117, DOI 10.1177/001872675400700202
   Fikkers KM, 2016, COMPUT HUM BEHAV, V60, P542, DOI 10.1016/j.chb.2016.02.055
   Fox J, 2015, COMPUT HUM BEHAV, V45, P168, DOI 10.1016/j.chb.2014.11.083
   Frison E, 2016, SOC SCI COMPUT REV, V34, P153, DOI 10.1177/0894439314567449
   Gibbons FX, 1999, J PERS SOC PSYCHOL, V76, P129, DOI 10.1037/0022-3514.76.1.129
   Haferkamp N, 2011, CYBERPSYCH BEH SOC N, V14, P309, DOI 10.1089/cyber.2010.0120
   Hancock JT, 2008, CSCW: 2008 ACM CONFERENCE ON COMPUTER SUPPORTED COOPERATIVE WORK, CONFERENCE PROCEEDINGS, P295
   Harris A. B., 2007, J APPL SCI RES, V3, P2081
   Hatfield E, 1994, CURRENT DIRECTIONS P, V2, P96, DOI DOI 10.1111/1467-8721.EP10770953
   Hayes A. F., 2012, PROCESS MACRO
   Hess U, 2001, INT J PSYCHOPHYSIOL, V40, P129, DOI 10.1016/S0167-8760(00)00161-6
   Hu Y, 2014, P 8 INT AAAI C WEBL, P595
   Jelenchick LA, 2013, J ADOLESCENT HEALTH, V52, P128, DOI 10.1016/j.jadohealth.2012.05.008
   Johnson BK, 2017, HUM COMMUN RES, V43, P54, DOI 10.1111/hcre.12095
   Kleemans M., 2016, 66 ANN C INT COMM AS
   Kramer ADI, 2014, P NATL ACAD SCI USA, V111, P8788, DOI 10.1073/pnas.1320040111
   Lee SY, 2014, COMPUT HUM BEHAV, V32, P253, DOI 10.1016/j.chb.2013.12.009
   Lin RY, 2015, COMPUT HUM BEHAV, V52, P29, DOI 10.1016/j.chb.2015.04.064
   Lup K, 2015, CYBERPSYCH BEH SOC N, V18, P247, DOI 10.1089/cyber.2014.0560
   Neumann R, 2000, J PERS SOC PSYCHOL, V79, P211, DOI 10.1037//0022-3514.79.2.211
   Newcom, 2016, NAT SOC MED OND 2016
   O'Keeffe GS, 2011, PEDIATRICS, V127, P800, DOI 10.1542/peds.2011-0054
   Oliver M. B., 2002, MEDIA EFFECTS ADV TH, P507
   Pantic I, 2014, CYBERPSYCH BEH SOC N, V17, P652, DOI 10.1089/cyber.2014.0070
   Pantic I, 2012, PSYCHIAT DANUB, V24, P90
   Pittman M, 2016, COMPUT HUM BEHAV, V62, P155, DOI 10.1016/j.chb.2016.03.084
   Qiu L, 2012, CYBERPSYCH BEH SOC N, V15, P569, DOI 10.1089/cyber.2012.0200
   Reinecke L, 2014, COMPUT HUM BEHAV, V30, P95, DOI 10.1016/j.chb.2013.07.030
   Sagioglou C, 2014, COMPUT HUM BEHAV, V35, P359, DOI 10.1016/j.chb.2014.03.003
   SPROULL L, 1986, MANAGE SCI, V32, P1492, DOI 10.1287/mnsc.32.11.1492
   Tandoc EC, 2015, COMPUT HUM BEHAV, V43, P139, DOI 10.1016/j.chb.2014.10.053
   Tsitsika AK, 2014, J ADOLESCENT HEALTH, V55, P141, DOI 10.1016/j.jadohealth.2013.11.010
   Valkenburg PM, 2013, J COMMUN, V63, P221, DOI 10.1111/jcom.12024
   van Oosten JMF, 2015, J SEX RES, V52, P306, DOI 10.1080/00224499.2013.858305
   Vogel EA, 2015, PERS INDIV DIFFER, V86, P249, DOI 10.1016/j.paid.2015.06.026
   WATSON D, 1988, J PERS SOC PSYCHOL, V54, P1063, DOI 10.1037/0022-3514.54.6.1063
NR 50
TC 5
Z9 5
U1 25
U2 44
PU ROUTLEDGE JOURNALS, TAYLOR & FRANCIS LTD
PI ABINGDON
PA 2-4 PARK SQUARE, MILTON PARK, ABINGDON OX14 4RN, OXON, ENGLAND
SN 1521-3269
EI 1532-785X
J9 MEDIA PSYCHOL
JI Media Psychol.
PY 2018
VL 21
IS 2
BP 222
EP 245
DI 10.1080/15213269.2016.1267647
PG 24
WC Communication; Film, Radio, Television; Psychology, Applied
SC Communication; Film, Radio & Television; Psychology
GA FZ4JN
UT WOS:000427558600004
OA Green Published
DA 2019-03-26
ER

PT J
AU Vraga, EK
   Stefanidis, A
   Lamprianidis, G
   Croitoru, A
   Crooks, AT
   Delamater, PL
   Pfoser, D
   Radzikowski, JR
   Jacobsen, KH
AF Vraga, Emily K.
   Stefanidis, Anthony
   Lamprianidis, Georgios
   Croitoru, Arie
   Crooks, Andrew T.
   Delamater, Paul L.
   Pfoser, Dieter
   Radzikowski, Jacek R.
   Jacobsen, Kathryn H.
TI Cancer and Social Media: A Comparison of Traffic about Breast Cancer,
   Prostate Cancer, and Other Reproductive Cancers on Twitter and Instagram
SO JOURNAL OF HEALTH COMMUNICATION
LA English
DT Article
ID HEALTH ORGANIZATIONS USE; COMMUNICATION; ENGAGEMENT; PROMOTION;
   COMMUNITY; NETWORKS; CAMPAIGN; TAXONOMY
AB Social media are often heralded as offering cancer campaigns new opportunities to reach the public. However, these campaigns may not be equally successful, depending on the nature of the campaign itself, the type of cancer being addressed, and the social media platform being examined. This study is the first to compare social media activity on Twitter and Instagram across three time periods: #WorldCancerDay in February, the annual month-long campaigns of National Breast Cancer Awareness Month (NBCAM) in October and Movember in November, and during the full year outside of these campaigns. Our results suggest that women's reproductive cancers - especially breast cancer - tend to outperform men's reproductive cancer - especially prostate cancer - across campaigns and social media platforms. Twitter overall generates substantially more activity than Instagram for both cancer campaigns, suggesting Instagram may be an untapped resource. However, the messaging for both campaigns tends to focus on awareness and support rather than on concrete actions and behaviors. We suggest health communication efforts need to focus on effective messaging and building engaged communities for cancer communication across social media platforms.
C1 [Vraga, Emily K.; Crooks, Andrew T.] George Mason Univ, Dept Commun, Fairfax, VA 22030 USA.
   [Stefanidis, Anthony; Lamprianidis, Georgios; Croitoru, Arie; Pfoser, Dieter; Radzikowski, Jacek R.] George Mason Univ, Dept Geog & Geoinformat Sci, Fairfax, VA 22030 USA.
   [Delamater, Paul L.] Univ N Carolina, Dept Geog, Chapel Hill, NC USA.
   [Jacobsen, Kathryn H.] George Mason Univ, Dept Global & Community Hlth, Fairfax, VA 22030 USA.
RP Vraga, EK (reprint author), 4400 Univ Dr,MS 3D6, Fairfax, VA 22030 USA.
EM evraga@gmu.edu
RI Crooks, Andrew/L-2018-2017; Jacobsen, Kathryn/B-5857-2008
OI Crooks, Andrew/0000-0002-5034-6654; Jacobsen,
   Kathryn/0000-0002-4198-6246
FU provost's Multidisciplinary Research Initiative at George Mason
   University
FX This project was supported by the provost's Multidisciplinary Research
   Initiative at George Mason University.
CR Abramson K, 2015, J HEALTH COMMUN, V20, P237, DOI 10.1080/10810730.2014.927034
   Alexa, 2017, TOP 500 SIT WEB
   American Cancer Society, 2016, CANC FACTS FIG 2016
   [Anonymous], 2013, SEER CANC STAT REV
   Attai DJ, 2015, J MED INTERNET RES, V17, DOI 10.2196/jmir.4721
   Bode L., 2017, SOCIAL MEDIA SOC, V3
   Bravo CA, 2017, AM J MENS HEALTH, V11, P1627, DOI 10.1177/1557988315617826
   Bravo CA, 2016, J CANCER EDUC, V31, P236, DOI 10.1007/s13187-015-0796-1
   Bruns A., 2014, TWITTER AND SOC, P15
   Chung JE, 2016, J HEALTH COMMUN, V21, P517, DOI 10.1080/10810730.2015.1103332
   Diddi P, 2017, J HEALTH COMMUN, V22, P243, DOI 10.1080/10810730.2016.1266716
   Duke JC, 2014, J MED INTERNET RES, V16, P73, DOI 10.2196/jmir.3430
   Evans S. K., 2016, J COMPUT-MEDIAT COMM, V22, P35
   Freeman B, 2015, PUBLIC HEALTH RES PR, V25, DOI 10.17061/phrp2521517
   Glynn RW, 2011, BMC CANCER, V11, DOI 10.1186/1471-2407-11-442
   Griffis HM, 2014, J MED INTERNET RES, V16, DOI 10.2196/jmir.3758
   Gruzd A, 2011, AM BEHAV SCI, V55, P1294, DOI 10.1177/0002764211409378
   Harris JK, 2013, PREV CHRONIC DIS, V10, DOI 10.5888/pcd10.120215
   Heldman A. B., 2017, PUBLIC HLTH REV, V35, P13
   Himelboim I, 2014, J HEALTH COMMUN, V19, P210, DOI 10.1080/10810730.2013.811321
   Jacobsen GD, 2011, J HEALTH ECON, V30, P55, DOI 10.1016/j.jhealeco.2010.11.005
   Jacobson J., 2016, SOCIAL MEDIA SOC, V2
   Kim E, 2016, J HEALTH COMMUN, V21, P479, DOI 10.1080/10810730.2015.1103326
   Klawiter M, 1999, SOC PROBL, V46, P104, DOI 10.1525/sp.1999.46.1.03x0244j
   Koskan A, 2014, AM J PUBLIC HEALTH, V104, pE20, DOI 10.2105/AJPH.2014.301980
   Leveridge MJ, 2016, WORLD J UROL, V34, P57, DOI 10.1007/s00345-015-1725-y
   Ling Rebecca, 2016, JMIR Public Health Surveill, V2, pe156, DOI 10.2196/publichealth.6504
   Majchrzak A, 2013, J COMPUT-MEDIAT COMM, V19, P38, DOI 10.1111/jcc4.12030
   Molyneux L, 2015, DIGIT JOURNAL, V3, P225, DOI 10.1080/21670811.2014.906927
   Nastasi A, 2018, J CANCER EDUC, V33, P695, DOI 10.1007/s13187-017-1168-9
   Neiger BL, 2013, HEALTH PROMOT PRACT, V14, P157, DOI 10.1177/1524839912469378
   Nikoloudakis IA, 2018, AM J MENS HEALTH, V12, P1358, DOI 10.1177/1557988316650625
   Park H, 2016, J HEALTH COMMUN, V21, P188, DOI 10.1080/10810730.2015.1058435
   Park H, 2013, J HEALTH COMMUN, V18, P410, DOI 10.1080/10810730.2012.727956
   PARMELEE JH, 2013, J MEDIA PRACTICE, V14, P291, DOI DOI 10.1386/JMPR.14.4.291_1
   Patel R, 2015, AM J MED, V128, P1335, DOI 10.1016/j.amjmed.2015.06.015
   Pew, 2017, PEW             0112
   Pew, 2015, PEW             0203
   Sedrak MS, 2016, JAMA ONCOL, V2, P822, DOI 10.1001/jamaoncol.2015.5475
   Shi J., 2016, HEALTH COMMUN, V19, P1
   Strekalova YA, 2017, J CANCER EDUC, V32, P155, DOI 10.1007/s13187-015-0901-5
   Thackeray R, 2013, BMC CANCER, V13, DOI 10.1186/1471-2407-13-508
   Theiss S. K., 2016, MHEALTH, V2, P41, DOI [10.21037/mhealth.2016.10.02, DOI 10.21037/MHEALTH.2016.10.02]]
   Treem Jeffrey W., 2013, COMMUNICATION YB, V36, P143, DOI DOI 10.2139/SSRN.2129853
   Van Leuven S, 2017, J APPL JOURNAL MEDIA, V6, P545, DOI 10.1386/ajms.6.3.545_1
   Verba S., 1995, VOICE AND EQUALITY
   Vraga EK, 2017, WORLD MED HEALTH POL, V9, P456, DOI 10.1002/wmh3.247
   Xu Songhua, 2016, JMIR Public Health Surveill, V2, pe17, DOI 10.2196/publichealth.5205
   Yoo SW, 2018, HEALTH COMMUN, V33, P32, DOI 10.1080/10410236.2016.1242033
NR 49
TC 2
Z9 2
U1 3
U2 11
PU TAYLOR & FRANCIS INC
PI PHILADELPHIA
PA 530 WALNUT STREET, STE 850, PHILADELPHIA, PA 19106 USA
SN 1081-0730
EI 1087-0415
J9 J HEALTH COMMUN
JI J. Health Commun.
PY 2018
VL 23
IS 2
BP 181
EP 189
DI 10.1080/10810730.2017.1421730
PG 9
WC Communication; Information Science & Library Science
SC Communication; Information Science & Library Science
GA FV7ZK
UT WOS:000424804300006
PM 29313761
DA 2019-03-26
ER

PT J
AU Chiti, F
   Fantacci, R
   Pierucci, L
AF Chiti, Francesco
   Fantacci, Romano
   Pierucci, Laura
TI Social-Aware Relay Selection for Cooperative Multicast Device-to-Device
   Communications
SO FUTURE INTERNET
LA English
DT Article
DE multicast; device-to-device communications; Internet of Things; mobile
   social networks
ID UNDERLAYING CELLULAR NETWORKS; RESOURCE-ALLOCATION
AB The increasing use of social networks such as Facebook, Twitter, and Instagram to share photos, video streaming, and music among friends has generated a huge increase in the amount of data traffic over wireless networks. This social behavior has triggered new communication paradigms such as device-to-device (D2D) and relaying communication schemes, which are both considered as strong drivers for the next fifth-generation (5G) cellular systems. Recently, the social-aware layer and its relationship to and influence on the physical communications layer have gained great attention as emerging focus points. We focus here on the case of relaying communications to pursue the multicast data dissemination to a group of users forming a social community through a relay node, according to the extension of the D2D mode to the case of device-to-many devices. Moreover, in our case, the source selects the device to act as the relay among different users of the multicast group by taking into account both the propagation link conditions and the relay social-trust level with the constraint of minimizing the end-to-end content delivery delay. An optimization procedure is also proposed in order to achieve the best performance. Finally, numerical results are provided to highlight the advantages of considering the impact of social level on the end-to-end delivery delay in the integrated social-physical network in comparison with the classical relay-assisted multicast communications for which the relay social-trust level is not considered.
C1 [Chiti, Francesco; Fantacci, Romano; Pierucci, Laura] Univ Florence, Dept Informat Engn, I-50139 Florence, Italy.
RP Pierucci, L (reprint author), Univ Florence, Dept Informat Engn, I-50139 Florence, Italy.
EM francesco.chiti@unifi.it; romano.fantacci@unifi.it;
   laura.pierucci@unifi.it
OI Fantacci, Romano/0000-0001-5934-3321; Chiti,
   Francesco/0000-0002-0267-4733
FU project "GAUChO" - Progetti di Ricerca di Elevato Interesse Nazionale
   (PRIN)
FX This work was partially supported by the project "GAUChO" funded by
   Progetti di Ricerca di Elevato Interesse Nazionale (PRIN), 2015. The
   authors thank Dario Di Giacomo for his work to optimize the algorithm.
CR Chiti F., 2016, P IEEE GLOBECOM, P1
   Chiti F., 2015, TELECOMMUN SYST, V61, P1
   Chiti F, 2016, INT WIREL COMMUN, P411, DOI 10.1109/IWCMC.2016.7577093
   Chiti F, 2016, INT J COMMUN SYST, V29, P1790, DOI 10.1002/dac.3145
   Cho E, 2011, P 17 ACM SIGKDD INT
   Ikhlef A, 2012, IEEE T WIREL COMMUN, V11, P1124, DOI 10.1109/TWC.2012.011012.110682
   Koskela T., 2010, P IEEE WIR COMM NETW, V3, P1
   Krikidis I, 2012, IEEE T WIREL COMMUN, V11, P1957, DOI 10.1109/TWC.2012.032712.111970
   Militano L, 2017, FUTURE INTERNET, V9, DOI 10.3390/fi9030031
   Nomikos N, 2014, INT WIREL COMMUN, P821, DOI 10.1109/IWCMC.2014.6906462
   Simoni R., 2015, P IEEE INT C COMM IC
   Simoni R, 2016, IEEE T WIREL COMMUN, V15, P7357, DOI 10.1109/TWC.2016.2601333
   Sun Y, 2014, IEEE ICC, P2466, DOI 10.1109/ICC.2014.6883693
   Tannious R, 2008, IEEE J SEL AREA COMM, V26, P1419, DOI 10.1109/JSAC.2008.081008
   Wang RY, 2016, IEEE WIREL COMMUN, V23, P28, DOI 10.1109/MWC.2016.7553023
   Wang T, 2017, J COMPUT NETW COMMUN, DOI 10.1155/2017/2717403
   Xu WJ, 2016, PEER PEER NETW APPL, V9, P923, DOI 10.1007/s12083-015-0348-9
   Yang Y, 2009, IEEE COMMUN MAG, V47, P100, DOI 10.1109/MCOM.2009.5273815
   Yu CH, 2011, IEEE T WIREL COMMUN, V10, P2752, DOI 10.1109/TWC.2011.060811.102120
   Zhang BT, 2015, IEEE T WIREL COMMUN, V14, P2426, DOI 10.1109/TWC.2014.2386865
   Zhang MY, 2014, IEEE ICC, P2257, DOI 10.1109/ICC.2014.6883659
   Zhang YR, 2015, IEEE T WIREL COMMUN, V14, P177, DOI 10.1109/TWC.2014.2334661
   ZHANG ZF, 2017, SENSORS BASEL, V17, DOI DOI 10.3390/S17040697
   Zhao YL, 2015, IEEE T WIREL COMMUN, V14, P6621, DOI 10.1109/TWC.2015.2457427
   Zlatanov N, 2013, IEEE T INFORM THEORY, V59, P2816, DOI 10.1109/TIT.2013.2238607
NR 25
TC 3
Z9 3
U1 2
U2 2
PU MDPI AG
PI BASEL
PA ST ALBAN-ANLAGE 66, CH-4052 BASEL, SWITZERLAND
SN 1999-5903
J9 FUTURE INTERNET
JI Future Internet
PD DEC
PY 2017
VL 9
IS 4
AR 92
DI 10.3390/fi9040092
PG 13
WC Computer Science, Information Systems
SC Computer Science
GA FS4RK
UT WOS:000419780100039
OA DOAJ Gold
DA 2019-03-26
ER

PT J
AU Weinstein, E
AF Weinstein, Emily
TI Adolescents' differential responses to social media browsing: Exploring
   causes and consequences for intervention
SO COMPUTERS IN HUMAN BEHAVIOR
LA English
DT Article
DE Adolescents; Emotions; Instagram use; Social browsing; Social
   comparison; Well-being
ID DEPRESSIVE SYMPTOMS; NETWORKING SITES; FACEBOOK USAGE; ONLINE;
   COMMUNICATION; ASSOCIATIONS; INSTAGRAM; IMPACT; ENVY
AB Browsing Instagram is a daily practice for many teens, yet the relationship between social browsing and psychological well-being remains controversial. Recent research finds that negative social comparisons mediate the relationship between social browsing and ill-being outcomes, such as depression. The current study systematically examined the role of negative comparisons in the relationship between Instagram browsing and affective well-being immediately post-browsing. Teens (n = 507) participated in an online survey that included an Instagram browsing experience. Participants were randomly assigned to a 'highlight reel' condition or to one of two browsing interventions designed to reduce affective consequences of comparison. Participants completed the Positive and Negative Affect Scales (PANAS) pre- and post-browsing and reported social comparisons in response to the featured accounts. Regression analyses controlling for baseline emotions indicate that regardless of browsing condition, teens who reported higher levels of negative social comparison had significantly worse post-browsing affect than peers who reported less negative comparison to the stimuli. No main effects of browsing condition were found. However, browsing condition moderated the relationship between social comparison and affective well-being: the interventions reduced post-browsing negative affect for those at higher levels of negative comparison. Results suggest differential responses to both social browsing and social media interventions. (C) 2017 Elsevier Ltd. All rights reserved.
C1 [Weinstein, Emily] Harvard Univ, Grad Sch Educ, 13 Appian Way,Longfellow Hall, Cambridge, MA 02138 USA.
RP Weinstein, E (reprint author), Harvard Univ, Grad Sch Educ, 13 Appian Way,Longfellow Hall, Cambridge, MA 02138 USA.
EM emily_weinstein@mail.harvard.edu
FU Germancos Foundation; Harvard Graduate School of Education Dean's Office
FX This research was supported by The Germancos Foundation; The Harvard
   Graduate School of Education Dean's Office.
CR Alexa Internet, 2017, TOP 500 SIT WEB GLOB
   AP NORC, 2017, INST SNAPCH AR MOST
   Best P, 2014, CHILD YOUTH SERV REV, V41, P27, DOI 10.1016/j.childyouth.2014.03.001
   BUUNK BP, 1990, J PERS SOC PSYCHOL, V59, P1238, DOI 10.1037//0022-3514.59.6.1238
   Chou HTG, 2012, CYBERPSYCH BEH SOC N, V15, P117, DOI 10.1089/cyber.2011.0324
   Cornejo R, 2013, INT J HUM-COMPUT ST, V71, P889, DOI 10.1016/j.ijhcs.2013.04.001
   DeAndrea DC, 2011, COMMUN RES, V38, P805, DOI 10.1177/0093650210385340
   Eid M, 2008, SCI SUBJECTIVE WELL
   Ellison N, 2006, J COMPUT-MEDIAT COMM, V11, P415, DOI DOI 10.1111/J.1083-6101.2006.00020.X
   Festinger L, 1954, HUM RELAT, V7, P117, DOI 10.1177/001872675400700202
   Frison E, 2016, SOC SCI COMPUT REV, V34, P153, DOI 10.1177/0894439314567449
   GILBERT DT, 1995, PSYCHOL BULL, V117, P21, DOI 10.1037//0033-2909.117.1.21
   Goffman E., 1959, PRESENTATION SELF EV
   Grieve R, 2016, CYBERPSYCH BEH SOC N, V19, P420, DOI 10.1089/cyber.2016.0010
   Haferkamp N, 2011, CYBERPSYCH BEH SOC N, V14, P309, DOI 10.1089/cyber.2010.0120
   Harter S, 2015, CONSTRUCTION SELF DE
   Hill S. E., 2008, SCI SUBJECTIVE WELL, P62
   Instagram, 2016, INST TOD 500 MILL WI
   Ito M., 2009, HANGING OUT MESSING
   Jelenchick LA, 2013, J ADOLESCENT HEALTH, V52, P128, DOI 10.1016/j.jadohealth.2012.05.008
   Krasnova H, 2013, WIRTSCHAFTSINF, V2013, P92, DOI DOI 10.17645/MAC.V3I1.199
   Krayer A, 2008, HEALTH EDUC RES, V23, P892, DOI 10.1093/her/cym076
   Kross E, 2013, PLOS ONE, V8, DOI 10.1371/journal.pone.0069841
   KRUGLANSKI AW, 1990, PSYCHOL BULL, V108, P195, DOI 10.1037//0033-2909.108.2.195
   Lang C, 2015, COMPUT HUM BEHAV, V43, P147, DOI 10.1016/j.chb.2014.10.051
   Lee E, 2015, CYBERPSYCH BEH SOC N, V18, P552, DOI 10.1089/cyber.2015.0157
   Lenhart A, 2015, TEENS SOCIAL MEDIA T
   Lup K, 2015, CYBERPSYCH BEH SOC N, V18, P247, DOI 10.1089/cyber.2014.0560
   Lyubomirsky S, 1997, J PERS SOC PSYCHOL, V73, P1141, DOI 10.1037/0022-3514.73.6.1141
   Marwick AE, 2015, PUBLIC CULTURE, V27, P137, DOI 10.1215/08992363-2798379
   Nesi J, 2015, J ABNORM CHILD PSYCH, V43, P1427, DOI 10.1007/s10802-015-0020-0
   Neubaum G, 2015, CYBERPSYCH BEH SOC N, V18, P443, DOI 10.1089/cyber.2014.0613
   O'Keeffe GS, 2011, PEDIATRICS, V127, P800, DOI 10.1542/peds.2011-0054
   Pantic I, 2014, CYBERPSYCH BEH SOC N, V17, P652, DOI 10.1089/cyber.2014.0070
   Perrin A., 2015, SOCIAL MEDIA USAGE 2
   Piper Jaffray, 2016, TAK STOCK TEENS
   Reich S. M., 2016, PSYCHOL POPULAR MEDI
   Reich SM, 2012, DEV PSYCHOL, V48, P356, DOI 10.1037/a0026980
   Smith RH, 1999, PERS SOC PSYCHOL B, V25, P1007, DOI 10.1177/01461672992511008
   Steers MLN, 2014, J SOC CLIN PSYCHOL, V33, P701, DOI 10.1521/jscp.2014.33.8.701
   Subrahmanyam K, 2006, DEV PSYCHOL, V42, P395, DOI 10.1037/0012-1649.42.3.395
   Subrahmanyam K, 2008, J APPL DEV PSYCHOL, V29, P420, DOI 10.1016/j.appdev.2008.07.003
   Suls J., 2013, HDB SOCIAL COMP THEO
   SULS JM, 1991, SOCIAL COMP CONT THE
   Tandoc EC, 2015, COMPUT HUM BEHAV, V43, P139, DOI 10.1016/j.chb.2014.10.053
   TVERSKY A, 1973, COGNITIVE PSYCHOL, V5, P207, DOI 10.1016/0010-0285(73)90033-9
   Underwood MK, 2017, AM PSYCHOL, V72, P144, DOI 10.1037/a0040429
   Valkenburg PM, 2013, J COMMUN, V63, P221, DOI 10.1111/jcom.12024
   Verduyn P, 2015, J EXP PSYCHOL GEN, V144, P480, DOI 10.1037/xge0000057
   Vogel EA, 2015, PERS INDIV DIFFER, V86, P249, DOI 10.1016/j.paid.2015.06.026
   WATSON D, 1988, J PERS SOC PSYCHOL, V54, P1063, DOI 10.1037/0022-3514.54.6.1063
   WHEELER L, 1991, SOCIAL COMP CONT THE, P3
NR 52
TC 3
Z9 3
U1 13
U2 97
PU PERGAMON-ELSEVIER SCIENCE LTD
PI OXFORD
PA THE BOULEVARD, LANGFORD LANE, KIDLINGTON, OXFORD OX5 1GB, ENGLAND
SN 0747-5632
EI 1873-7692
J9 COMPUT HUM BEHAV
JI Comput. Hum. Behav.
PD NOV
PY 2017
VL 76
BP 396
EP 405
DI 10.1016/j.chb.2017.07.038
PG 10
WC Psychology, Multidisciplinary; Psychology, Experimental
SC Psychology
GA FI8KL
UT WOS:000412251400042
DA 2019-03-26
ER

PT J
AU Sheldon, P
   Rauschnabel, PA
   Antony, MG
   Car, S
AF Sheldon, Pavica
   Rauschnabel, Philipp A.
   Antony, Mary Grace
   Car, Sandra
TI A cross-cultural comparison of Croatian and American social network
   sites: Exploring cultural differences in motives for Instagram use
SO COMPUTERS IN HUMAN BEHAVIOR
LA English
DT Article
DE Instagram; Cross-cultural; Uses and gratifications; Social media;
   Individualism vs. collectivism
ID GRATIFICATIONS; MEDIA; DIMENSIONS; SCALE; KOREA
AB Although Instagram is one of the fastest growing social media, scholars are yet to examine cultural differences among users' behavior. The current study compares motives for Instagram use between participants from two countries: Croatia, a highly collectivistic culture, and the United States, a typically individualist culture. Specifically, it examines the relationship between motives and behavioral outcomes of use (time spent on Instagram, the frequency of hashtagging, and the number of Instagram followers). Findings reveal that while motivations behind Instagram use do not vary across cultures, different forms of gratification determine how Instagram is used, and how culture moderates these relationships. Croatian students' Instagram use reflects collectivist tendencies, primarily social interaction. American students' use of Instagram reflects individualistic trends, namely self-promotion and documentation. In addition, American students' self-promotion gratifications are significantly related to the amount of time spent on Instagram, although this effect is not apparent among Croatian students. While American students are inclined to use hashtags for documentation, Croatian participants tend to use hashtags for other reasons, including self-promotion, social interaction, and creativity. (C) 2017 Elsevier Ltd. All rights reserved.
C1 [Sheldon, Pavica] Univ Alabama Huntsville, Huntsville, AL 35899 USA.
   [Rauschnabel, Philipp A.] Univ Michigan, Dearborn, MI USA.
   [Antony, Mary Grace] Schreiner Univ, Kerrville, TX USA.
   [Car, Sandra] Univ Zagreb, Zagreb, Croatia.
RP Sheldon, P (reprint author), Univ Alabama Huntsville, Huntsville, AL 35899 USA.
EM Pavica.Sheldon@uah.edu; prausch@umich.edu; mgantony@schreiner.edu;
   Sandra8car@gmail.com
CR Aaker JL, 1997, J CONSUM RES, V24, P315, DOI 10.1086/209513
   Chang HC, 2012, LIBR TRENDS, V61, P248, DOI 10.1353/lib.2012.0024
   Charney T., 2001, COMMUNICATION TECHNO, P383
   Chen GM, 2011, COMPUT HUM BEHAV, V27, P755, DOI 10.1016/j.chb.2010.10.023
   Cho S, 2010, THESIS
   Cicek Mesut, 2013, International Journal of Technology Marketing, V8, P254
   d'Astous A, 2007, J BUS RES, V60, P231, DOI 10.1016/j.jbusres.2006.11.005
   Daer A. R., 2014, P 32 ACM INT C 409 D, P410
   Felix R, 2017, J BUS RES, V70, P118, DOI 10.1016/j.jbusres.2016.05.001
   Ferrara E., 2014, P 25 ACM C HYP SOC M, P24, DOI DOI 10.1145/2631775.2631808
   French DC, 2006, PERS RELATIONSHIP, V13, P69, DOI 10.1111/j.1475-6811.2006.00105.x
   Greenwood DN, 2013, PSYCHOL POP MEDIA CU, V2, P222, DOI 10.1037/ppm0000013
   GUDYKUNST WB, 1986, HUM COMMUN RES, V12, P525, DOI 10.1111/j.1468-2958.1986.tb00090.x
   HANSON G, 2008, J ELECT PUBLISHING, V11, P6, DOI DOI 10.3998/3336451.0011.305
   Hicks A, 2012, COMPUT HUM BEHAV, V28, P2274, DOI 10.1016/j.chb.2012.06.034
   Highfield T., 2015, INT COMM ASS C SAN J
   Hofstede G, 1980, CULTURES CONSEQUENCE
   Hofstede G, 1991, CULTURES ORG SOFTWAR
   Hofstede G. H., 2001, CULTURES CONSEQUENCE
   Hsu MH, 2015, INFORM TECHNOL PEOPL, V28, P224, DOI 10.1108/ITP-01-2014-0007
   KATZ E, 1973, PUBLIC OPIN QUART, V37, P508
   Kaye BK, 2005, ATL J COMMUN, V13, P73, DOI 10.1207/s15456889ajc1302_2
   Kaye BK, 2010, ATL J COMMUN, V18, P194, DOI 10.1080/15456870.2010.505904
   Kim H, 2009, J COMPUT-MEDIAT COMM, V14, P581, DOI 10.1111/j.1083-6101.2009.01454.x
   Kim Y, 2011, COMPUT HUM BEHAV, V27, P365, DOI 10.1016/j.chb.2010.08.015
   Krause AE, 2014, COMPUT HUM BEHAV, V39, P71, DOI 10.1016/j.chb.2014.07.001
   Lagrosen Stefan, 2011, International Journal of Technology Marketing, V6, P331, DOI 10.1504/IJTMKT.2011.045912
   Lee E, 2015, CYBERPSYCH BEH SOC N, V18, P552, DOI 10.1089/cyber.2015.0157
   Lee YH, 2012, COMPUT HUM BEHAV, V28, P1307, DOI 10.1016/j.chb.2012.02.014
   Llodra-Riera Isabel, 2015, International Journal of Technology Marketing, V10, P413
   Lup K, 2015, CYBERPSYCH BEH SOC N, V18, P247, DOI 10.1089/cyber.2014.0560
   Lupinetti V. M., 2015, THESIS
   McQuail D., 1972, SOCIOLOGY MASS COMMU, P135, DOI DOI 10.1177/1354856510394539
   Mull IR, 2014, COMPUT HUM BEHAV, V33, P192, DOI 10.1016/j.chb.2014.01.011
   NapoleonCat, 2017, INST US DEM CROAT
   Nonnecke B., 2000, CHI2000 HAG
   Nonnecke Blair, 2001, AM C INF SYST
   Papacharissi Z, 2000, J BROADCAST ELECTRON, V44, P175, DOI 10.1207/s15506878jobem4402_2
   Pew Research Center, 2014, SOC MED US DEM
   Pew Research Center, 2016, SOC MED UPD 2016
   Rau PLP, 2008, COMPUT HUM BEHAV, V24, P2757, DOI 10.1016/j.chb.2008.04.001
   Sheldon P., 2016, NAT COMM ASS C PHIL
   Sheldon P., 2008, J MEDIA PSYCHOL, V20, P67, DOI DOI 10.1027/1864-1105.20.2.67
   Sheldon P, 2016, COMPUT HUM BEHAV, V58, P89, DOI 10.1016/j.chb.2015.12.059
   Singh N., 2003, Journal of Global Information Management, V11, P63, DOI 10.4018/jgim.2003070104
   Smith L. R., 2012, International Journal of Sport Communication, V5, P539
   Smock AD, 2011, COMPUT HUM BEHAV, V27, P2322, DOI 10.1016/j.chb.2011.07.011
   Srite M, 2006, MIS QUART, V30, P679
   Statista. com, 2016, SOC NETW PEN CROAT 2
   Sung YJ, 2005, J CONSUM PSYCHOL, V15, P334, DOI 10.1207/s15327663jcp1504_8
   TRIANDIS HC, 1988, J PERS SOC PSYCHOL, V54, P323, DOI 10.1037/0022-3514.54.2.323
   Whiting A, 2013, QUAL MARK RES, V16, P362, DOI 10.1108/QMR-06-2013-0041
   Yang L, 2012, 21 INT C 476 WORLD W
NR 53
TC 11
Z9 11
U1 11
U2 62
PU PERGAMON-ELSEVIER SCIENCE LTD
PI OXFORD
PA THE BOULEVARD, LANGFORD LANE, KIDLINGTON, OXFORD OX5 1GB, ENGLAND
SN 0747-5632
EI 1873-7692
J9 COMPUT HUM BEHAV
JI Comput. Hum. Behav.
PD OCT
PY 2017
VL 75
BP 643
EP 651
DI 10.1016/j.chb.2017.06.009
PG 9
WC Psychology, Multidisciplinary; Psychology, Experimental
SC Psychology
GA FC9UL
UT WOS:000407186500062
DA 2019-03-26
ER

PT J
AU Ramkumar, PN
   Navarro, SM
   Haeberle, HS
   Chughtai, M
   Flynn, ME
   Mont, MA
AF Ramkumar, Prem N.
   Navarro, Sergio M.
   Haeberle, Heather S.
   Chughtai, Morad
   Flynn, Megan E.
   Mont, Michael A.
TI Social Media and Total Joint Arthroplasty: An Analysis of Patient
   Utilization on Instagram
SO JOURNAL OF ARTHROPLASTY
LA English
DT Article
DE social media; Instagram; arthroplasty; hip; knee
ID TOTAL HIP-ARTHROPLASTY; TOTAL KNEE ARTHROPLASTY; REPLACEMENT;
   SATISFACTION; IMPROVEMENTS; SURGERY; LIFE; PAIN
AB Background: The purpose of this study was to analyze the nature of shared content of total joint arthroplasty patients on Instagram. Specifically, we evaluated social media posts for: (1) perspective and timing; (2) tone; (3) focus (activities of daily living [ADLs], rehabilitation, return-to-work); and (4) the comparison between hip and knee arthroplasties.
   Methods: A search of the public Instagram domain was performed over a 6-month period. Total hip and knee arthroplasties (THA and TKA) were selected for the analysis using the following terms: "# total-hipreplacement," "#totalkneereplacement," and associated terms. 1287 individual public posts of human subjects were shared during the period. A categorical scoring system was utilized for media format (photo or video), time (preoperative, perioperative, or postoperative) period, tone (positive or negative), return-to-work, ADLs, rehabilitation, surgical site, radiograph image, satisfaction, and dissatisfaction.
   Results: Ninety-one percent of the posts were shared during the postoperative period. Ninety-three percent of posts had a positive tone. Thirty-four percent of posts focused on both ADLs and 33.8% on rehabilitation. TKA patients shared more about their surgical site (14.5% vs 3.3%, P <.001) and rehabilitation (58.9% vs 8.8%, P <.001) than THA patients, whereas THA patients shared more about ADLs than TKA patients (60.5% vs 7.6%, P <.001).
   Conclusion: When sharing their experience on Instagram, arthroplasty patients did so with a positive tone, starting a week after surgery. TKA posts focused more on rehabilitation and wound healing than THA patients, whereas THA patients shared more posts on ADLs. The analysis of social media posts provides insight into what matters to patients after total joint arthroplasty. (C) 2017 Elsevier Inc. All rights reserved.
C1 [Ramkumar, Prem N.; Chughtai, Morad; Flynn, Megan E.; Mont, Michael A.] Cleveland Clin, Dept Orthoped Surg, Cleveland, OH 44106 USA.
   [Navarro, Sergio M.; Haeberle, Heather S.] Baylor Coll Med, Dept Orthopaed Surg, Houston, TX 77030 USA.
RP Ramkumar, PN (reprint author), Cleveland Clin, Dept Orthopaed Surg, 9500 Euclid Ave, Cleveland, OH 44195 USA.
RI Navarro, Sergio/B-4287-2019
OI Navarro, Sergio/0000-0003-3455-1567; Haeberle,
   Heather/0000-0001-8341-8389
CR Anakwe RE, 2011, J ARTHROPLASTY, V26, P209, DOI 10.1016/j.arth.2010.03.013
   Angelle Denny, 2011, Front Health Serv Manage, V28, P15
   Bardgett M, 2016, BMJ OPEN, V6, DOI 10.1136/bmjopen-2015-007912
   Bourne RB, 2010, CLIN ORTHOP RELAT R, V468, P57, DOI 10.1007/s11999-009-1119-9
   Brokelman RBG, 2003, J BONE JOINT SURG BR, V85B, P495, DOI 10.1302/0301-620X.85B4.13411
   Chiang AL, 2016, AM J GASTROENTEROL, V111, P1082, DOI 10.1038/ajg.2016.259
   Chughtai Morad, 2016, Surg Technol Int, V28, P280
   Clasen A, 2015, ICONOSQUARE
   Cowie JG, 2013, ARCH ORTHOP TRAUM SU, V133, P695, DOI 10.1007/s00402-013-1700-2
   Di Monaco M, 2009, EUR J PHYS REHAB MED, V45, P303
   Duggan M., 2013, SOCIAL MEDIA UPDATE
   Duxbury P, 2016, HLTH DATA MANAGEMENT
   Gary Joshua L, 2015, J Orthop Trauma, V29 Suppl 11, pS5, DOI 10.1097/BOT.0000000000000430
   Greenwood S., 2016, SOCIAL MEDIA UPDATE
   Griffis HM, 2014, J MED INTERNET RES, V16, DOI 10.2196/jmir.3758
   Health Research Institute, 2012, SOC MED LIK HEALTHC
   Hemsley B, 2016, STUD HEALTH TECHNOL, V227, P41, DOI 10.3233/978-1-61499-666-8-41
   Herron PD, 2015, CURR REV MUSCULOSKE, V8, P113, DOI 10.1007/s12178-015-9264-0
   Karimkhani C, 2014, DERMATOL ONLINE J, V20
   Kocher MS, 2002, J BONE JOINT SURG AM, V84A, P1560, DOI 10.2106/00004623-200209000-00008
   Kolk S, 2014, CLIN BIOMECH, V29, P705, DOI 10.1016/j.clinbiomech.2014.05.008
   Kurtz S, 2007, J BONE JOINT SURG AM, V89A, P780, DOI 10.2106/JBJS.F.00222
   Landry T., 2014, SOCIAL MEDIA HAS CHA
   Learmonth ID, 2007, LANCET, V370, P1508, DOI 10.1016/S0140-6736(07)60457-7
   Malchau H, 1996, P AM AC ORTH SURG AT
   Matsushita I, 2011, INT ORTHOP, V35, P25, DOI 10.1007/s00264-009-0909-8
   Mistry JB, 2016, J ARTHROPLASTY, V31, P2422, DOI 10.1016/j.arth.2016.03.060
   Mistry Jaydev B, 2016, Surg Technol Int, V28, P267
   Mobasheri R, 2006, ANN ROY COLL SURG, V88, P131, DOI 10.1308/003588406X95129
   Ng CY, 2007, J BONE JOINT SURG BR, V89B, P868, DOI 10.1302/0301-620X.89B7.18482
   Okoro T, 2013, BMC MUSCULOSKEL DIS, V14, DOI 10.1186/1471-2474-14-91
   Ott M, 2011, 49 ANN M ASS COMP LI
   Palazzo C, 2014, BMC MUSCULOSKEL DIS, V15, DOI 10.1186/1471-2474-15-53
   Ramkumar PN, 2015, BONE JOINT RES, V4, P120, DOI 10.1302/2046-3758.47.2000380
   Ramkumar PN, 2017, ARTHROSCOPY, V33, P579, DOI 10.1016/j.arthro.2016.08.021
   Saleh J, 2012, ORTHOPEDICS, V35, P294, DOI 10.3928/01477447-20120327-05
   Shih C, 2014, WHATS ENDGAME SOCIAL
   Singh JA, 2014, RHEUMATOLOGY, V53, P313, DOI 10.1093/rheumatology/ket325
   Singh JA, 2013, RHEUMATOLOGY, V52, P1109, DOI 10.1093/rheumatology/kes416
   Smith C, 2016, NUMBERS 180 INTEREST
   Thackeray R, 2012, HEALTH PROMOT PRACT, V13, P165, DOI 10.1177/1524839911432009
   Cool CT, 2015, WEST PAC SURVEILL RE, V6, DOI [10.5365/WPSAR.2015.6.2.HYN_013, 10.5365/wpsar.2015.6.2.HYN_013]
   Van Onsem S, 2016, J ARTHROPLASTY, V31, P2660, DOI 10.1016/j.arth.2016.06.004
   VISURI T, 1978, SCAND J REHABIL MED, V10, P221
   Washington O., 2012, USING SOCIAL MEDIA P
   Weiss JM, 2002, CLIN ORTHOP RELAT R, P172, DOI 10.1097/01.blo.0000036536.46246.d9
   Wimmer MA, 2015, BIOMED RES INT, V2015, P1
NR 47
TC 3
Z9 3
U1 1
U2 6
PU CHURCHILL LIVINGSTONE INC MEDICAL PUBLISHERS
PI PHILADELPHIA
PA CURTIS CENTER, INDEPENDENCE SQUARE WEST, PHILADELPHIA, PA 19106-3399 USA
SN 0883-5403
EI 1532-8406
J9 J ARTHROPLASTY
JI J. Arthroplast.
PD SEP
PY 2017
VL 32
IS 9
BP 2694
EP 2700
DI 10.1016/j.arth.2017.03.067
PG 7
WC Orthopedics
SC Orthopedics
GA FE9WK
UT WOS:000408554000013
PM 28456560
DA 2019-03-26
ER

PT J
AU Hendrickse, J
   Arpan, LM
   Clayton, RB
   Ridgway, JL
AF Hendrickse, Joshua
   Arpan, Laura M.
   Clayton, Russell B.
   Ridgway, Jessica L.
TI Instagram and college women's body image: Investigating the roles of
   appearance-related comparisons and intrasexual competition
SO COMPUTERS IN HUMAN BEHAVIOR
LA English
DT Article
DE Instagram; Appearance-related comparisons; Intrasexual competition
ID EATING-DISORDERS; THIN-IDEAL; SOCIAL COMPARISONS; SELF-DISCREPANCY;
   MEDIA; DISSATISFACTION; FACEBOOK; DISTURBANCE; ATTRACTIVENESS;
   SATISFACTION
AB Similar to effects identified with traditional media forms, recent evidence indicates that body image concerns, such as body dissatisfaction and drive for thinness, may also be associated with exposure to images on Social Networking Sites. Utilizing social comparison theory, the current study sought to examine the relationship between female university students' photo-based activities on Instagram, which is a relatively new Social Networking Site, appearance-related comparisons, and two outcome variables: drive for thinness and body dissatisfaction. Mediational analyses using bootstrapping methods indicated that Instagram photo-based activities positively predicted both drive for thinness and body dissatisfaction through the mediating variable of appearance-related comparisons. These results suggest that Instagram use could be potentially harmful to individuals who find themselves frequently engaging in comparisons with others. Additionally, utilizing the intrasexual competition framework, the second aim of this study was to determine whether individual differences in competitiveness for mates influenced individual tendencies to engage in appearance-related comparisons on Instagram. A significant positive relationship emerged between intrasexual competitiveness for mates and appearance-related comparisons on Instagram. Theoretical and applied implications from these findings are discussed. (C) 2017 Elsevier Ltd. All rights reserved.
C1 [Hendrickse, Joshua; Arpan, Laura M.; Clayton, Russell B.] Florida State Univ, Sch Commun, Tallahassee, FL 32306 USA.
   [Ridgway, Jessica L.] Florida State Univ, Dept Retail Merchandising & Prod Dev, Tallahassee, FL 32306 USA.
RP Hendrickse, J (reprint author), Florida State Univ, Sch Commun, Univ Ctr C, Suite 3100, Tallahassee, FL 32306 USA.
EM jah14r@my.fsu.edu; laura.arpan@cci.fsu.edu; rclayton@fsu.edu;
   jridgway@fsu.edu
OI Ridgway, Jessica/0000-0001-7632-6160
CR Abed RT, 1998, BRIT J MED PSYCHOL, V71, P525, DOI 10.1111/j.2044-8341.1998.tb01007.x
   Ahadzadeh AS, 2017, COMPUT HUM BEHAV, V68, P8, DOI 10.1016/j.chb.2016.11.011
   Arnocky S., 2014, PSYCHOLOGY, V5, P1197, DOI [10.4236/psych.2014.510132, DOI 10.4236/PSYCH.2014.510132]
   Beaulieu DA, 2007, J SOC PERS RELAT, V24, P441, DOI 10.1177/0265407507077232
   Benenson JF, 2013, PHILOS T R SOC B, V368, DOI 10.1098/rstb.2013.0079
   Bessenoff GR, 2006, PSYCHOL WOMEN QUART, V30, P239, DOI 10.1111/j.1471-6402.2006.00292.x
   Brown Z, 2016, BODY IMAGE, V19, P37, DOI 10.1016/j.bodyim.2016.08.007
   BUSS DM, 1993, PSYCHOL REV, V100, P204, DOI 10.1037/0033-295X.100.2.204
   Buunk B. P., 2009, J EVOLUTIONARY PSYCH, V7, P37
   CASH TF, 1983, PERS SOC PSYCHOL B, V9, P351, DOI 10.1177/0146167283093004
   Castro F. N., 2014, PSYCHOLOGY, V5, P688, DOI [10.4236/psych.2014.57080, DOI 10.4236/PSYCH.2014.57080]
   Darwin C., 1871, DESCENT MAN SELECTIO
   Ellison N., 2006, J COMPUT-MEDIAT COMM, V12, P1143, DOI DOI 10.1111/J.1083-6101.2007.00367.X
   Faer LM, 2005, PSYCHOL PSYCHOTHER-T, V78, P397, DOI 10.1348/147608305X42929
   Fardouly J, 2015, BODY IMAGE, V13, P38, DOI 10.1016/j.bodyim.2014.12.002
   Fardouly J, 2015, BODY IMAGE, V12, P82, DOI 10.1016/j.bodyim.2014.10.004
   Ferguson CJ, 2013, PSYCHOL POP MEDIA CU, V2, P20, DOI 10.1037/a0030766
   Ferguson CJ, 2011, J SOC CLIN PSYCHOL, V30, P458, DOI 10.1521/jscp.2011.30.5.458
   Festinger L, 1954, HUM RELAT, V7, P117, DOI 10.1177/001872675400700202
   Garcia SM, 2013, PERSPECT PSYCHOL SCI, V8, P634, DOI 10.1177/1745691613504114
   GARNER DM, 1983, INT J EAT DISORDER, V2, P15, DOI 10.1002/1098-108X(198321)2:2<15::AID-EAT2260020203>3.0.CO;2-6
   Gibbons FX, 1999, J PERS SOC PSYCHOL, V76, P129, DOI 10.1037/0022-3514.76.1.129
   GILBERT P, 1995, NEW IDEAS PSYCHOL, V13, P149, DOI 10.1016/0732-118X(95)00002-X
   Gilbert P, 2009, PSYCHOL PSYCHOTHER-T, V82, P123, DOI 10.1348/147608308X379806
   Grabe S, 2008, PSYCHOL BULL, V134, P460, DOI 10.1037/0033-2909.134.3.460
   Groesz LM, 2002, INT J EAT DISORDER, V31, P1, DOI 10.1002/eat.10005
   Haferkamp N., 2011, CYBERPSYCHOL BEHAV S, V14, P39
   Hayes A. F., 2013, INTRO MEDIATION MODE
   Hendrickse J, 2016, PSYCHOPHYSIOLOGY, V53, pS47
   Holland G, 2016, BODY IMAGE, V17, P100, DOI 10.1016/j.bodyim.2016.02.008
   Hu Y, 2014, P 8 INT AAAI C WEBL, P595
   Instagram Inc., 2016, INST STAT
   Johnson RJ, 2007, AM J CLIN NUTR, V86, P899
   KENRICK DT, 1992, BEHAV BRAIN SCI, V15, P75, DOI 10.1017/S0140525X00067595
   Leahey TM, 2007, BEHAV THER, V38, P132, DOI 10.1016/j.beth.2006.06.004
   Low KG, 2003, SOC BEHAV PERSONAL, V31, P81, DOI 10.2224/sbp.2003.31.1.81
   Manago AM, 2008, J APPL DEV PSYCHOL, V29, P446, DOI 10.1016/j.appdev.2008.07.001
   McAndrew FT, 2012, COMPUT HUM BEHAV, V28, P2359, DOI 10.1016/j.chb.2012.07.007
   Meier EP, 2014, CYBERPSYCH BEH SOC N, V17, P199, DOI 10.1089/cyber.2013.0305
   Mendelson AL, 2010, CULT SOC NETW SITES, V1974, P1
   Myers TA, 2009, J ABNORM PSYCHOL, V118, P683, DOI 10.1037/a0016763
   Perloff RM, 2014, SEX ROLES, V71, P363, DOI 10.1007/s11199-014-0384-6
   Polivy J, 2002, ANNU REV PSYCHOL, V53, P187, DOI 10.1146/annurev.psych.53.100901.135103
   Preacher KJ, 2007, MULTIVAR BEHAV RES, V42, P185, DOI 10.1080/00273170701341316
   Reaves S, 2011, J MASS MEDIA ETHICS, V26, P114, DOI 10.1080/08900523.2011.559793
   Ridgway JL, 2016, CYBERPSYCH BEH SOC N, V19, P2, DOI 10.1089/cyber.2015.0433
   ROSENBERG J, 2011, JOURNAL OF COMPUTER, V17, P1, DOI DOI 10.1111/J.1083-6101.2011.01560.X
   SILVERSTEIN B, 1986, SEX ROLES, V14, P519, DOI 10.1007/BF00287452
   Spitzer BL, 1999, SEX ROLES, V40, P545, DOI 10.1023/A:1018836029738
   Stice E, 2002, PSYCHOL BULL, V128, P825, DOI 10.1037//0033-2909.128.5.825
   Stronge S, 2015, SEX ROLES, V73, P200, DOI 10.1007/s11199-015-0517-6
   Thcimpson J. K., 1991, BEHAV THERAPIST, V14, P174
   Thompson JK, 2001, CURR DIR PSYCHOL SCI, V10, P181, DOI 10.1111/1467-8721.00144
   Thompson JK, 1999, INT J EAT DISORDER, V26, P43, DOI 10.1002/(SICI)1098-108X(199907)26:1<43::AID-EAT6>3.3.CO;2-I
   Tiggemann M, 2004, J SOC CLIN PSYCHOL, V23, P23, DOI 10.1521/jscp.23.1.23.26991
   Tiggemann M, 1996, INT J EAT DISORDER, V20, P199, DOI 10.1002/(SICI)1098-108X(199609)20:2<199::AID-EAT11>3.0.CO;2-Z
   Tiggemann M, 2010, SEX ROLES, V63, P79, DOI 10.1007/s11199-010-9789-z
   Tooby J., 2005, EVOLUTIONARY PSYCHOL
   van den Berg P, 2002, J PSYCHOSOM RES, V53, P1007, DOI 10.1016/S0022-3999(02)00499-3
   WILLIAMSON DA, 1995, INT J EAT DISORDER, V17, P387, DOI 10.1002/1098-108X(199505)17:4<387::AID-EAT2260170411>3.0.CO;2-M
NR 60
TC 12
Z9 12
U1 20
U2 153
PU PERGAMON-ELSEVIER SCIENCE LTD
PI OXFORD
PA THE BOULEVARD, LANGFORD LANE, KIDLINGTON, OXFORD OX5 1GB, ENGLAND
SN 0747-5632
EI 1873-7692
J9 COMPUT HUM BEHAV
JI Comput. Hum. Behav.
PD SEP
PY 2017
VL 74
BP 92
EP 100
DI 10.1016/j.chb.2017.04.027
PG 9
WC Psychology, Multidisciplinary; Psychology, Experimental
SC Psychology
GA EY3IF
UT WOS:000403864100011
DA 2019-03-26
ER

PT J
AU Nesi, J
   Miller, AB
   Prinstein, MJ
AF Nesi, Jacqueline
   Miller, Adam B.
   Prinstein, Mitchell J.
TI Adolescents' depressive symptoms and subsequent technology-based
   interpersonal behaviors: A multi-wave study
SO JOURNAL OF APPLIED DEVELOPMENTAL PSYCHOLOGY
LA English
DT Article
DE Adolescents; Depressive symptoms; Peer relations; Social media;
   Interpersonal feedback-seeking; Social comparison; Technology
ID EXCESSIVE REASSURANCE SEEKING; GENDER-DIFFERENCES; PEER RELATIONSHIPS;
   STRESS GENERATION; SELF-DISCLOSURE; ONLINE; GIRLS; SYMPTOMATOLOGY;
   VULNERABILITY; RESPONSES
AB This study examined the longitudinal effects of adolescents' depressive symptoms on engagement in technology based social comparison and feedback seeking (SCFS) behaviors. A total of 816 adolescents (54.7% girls; M-age = 14.1 at Time 1) participated at three times points, each one year apart. Adolescents reported technology-based SCFS, depressive symptoms, and frequencies of technology use (cell phones, Facebook, and Instagram). Multiple group (by gender) latent growth curve models examined concurrent and lagged effects of depressive symptoms on SCFS, controlling for adolescent's underlying trajectories of SCFS and overall frequencies of technology use. Results indicated that higher levels of depressive symptoms were concurrently associated with greater SCFS after accounting for adolescents' typical patterns of SCFS. For boys only, higher depressive symptoms were prospectively associated with later increases in SCFS. Results highlight the importance of social media as a unique context in which depressed adolescents may be at risk for maladaptive interpersonal behavior. (C) 2017 Elsevier Inc. All rights reserved.
C1 [Nesi, Jacqueline; Miller, Adam B.; Prinstein, Mitchell J.] Univ North Carolina Chapel Hill, Dept Psychol & Neurosci, Chapel Hill, NC USA.
RP Nesi, J (reprint author), Univ North Carolina Chapel Hill, Dept Psychol, Davie Hall,Campus Box 3270, Chapel Hill, NC 27599 USA.
EM nesi@email.unc.edu
FU National Institutes of Health [R01-MH85505, R01-HD0553421, F32MH108238];
   National Science Foundation [DGE-1144081]
FX This work was supported by the National Institutes of Health
   [R01-MH85505, R01-HD0553421 awarded to Mitchell J. Prinstein, and
   F32MH108238 awarded to Adam B. Miller. This work was also supported by
   the National Science Foundation Graduate Research Fellowship
   [DGE-1144081] awarded to Jacqueline Nesi. Any opinion, findings, and
   conclusions or recommendations expressed in this material are those of
   the authors and do not necessarily reflect the views of the NIH or NSF.
CR Allen NB, 2003, PSYCHOL BULL, V129, P887, DOI 10.1037/0033-2909.129.6.887
   Angold A, 1995, INT J METHOD PSYCH, V5, P237
   Angold A, 2002, J CHILD PSYCHOL PSYC, V43, P1052, DOI 10.1111/1469-7610.00232
   Bollen KA, 2006, WILEY SER PROBAB ST, P1
   Boyd D., 2010, SOCIAL NETWORK SITES, P39
   Choukas-Bradley S, 2014, HDB DEV PSYCHOPATHOL, P185, DOI DOI 10.1007/978-1-4614-9608-3_10
   COYNE JC, 1976, J ABNORM PSYCHOL, V85, P186, DOI 10.1037/0021-843X.85.2.186
   Dake JA, 2012, AM J SEX EDUC, V7, P1, DOI 10.1080/15546128.2012.650959
   Davila J, 2012, PSYCHOL POP MEDIA CU, V1, P72, DOI 10.1037/a0027512
   Feinstein BA, 2013, PSYCHOL POP MEDIA CU, V2, P161, DOI 10.1037/a0033111
   Flynn M, 2011, J ABNORM CHILD PSYCH, V39, P1187, DOI 10.1007/s10802-011-9527-1
   Hames JL, 2013, ANNU REV CLIN PSYCHO, V9, P355, DOI 10.1146/annurev-clinpsy-050212-185553
   Hankin BL, 2001, PSYCHOL BULL, V127, P773, DOI 10.1037//0033-2909.127.6.773
   Harter S, 1996, J RES ADOLESCENCE, V6, P285
   Irons C, 2005, J ADOLESCENCE, V28, P325, DOI 10.1016/j.adolescence.2004.07.004
   Joiner TE, 2001, PSYCHOL SCI, V12, P371, DOI 10.1111/1467-9280.00369
   Katz J., 1999, PERSONALITY SOCIAL P, V25, P632, DOI [10.1177/0146167299025005008, DOI 10.1177/0146167299025005008]
   Kochel K. P., 2012, CHILD DEV
   Lenhart A, 2015, TEENS SOCIAL MEDIA T
   Lohaus A, 2007, J INDIVID DIFFER, V28, P18, DOI DOI 10.1027/1614-0001.28.1.18
   Manago AM, 2008, J APPL DEV PSYCHOL, V29, P446, DOI 10.1016/j.appdev.2008.07.001
   Mikami AY, 2010, DEV PSYCHOL, V46, P46, DOI 10.1037/a0017420
   Moreno MA, 2012, J BEHAV HEALTH SER R, V39, P295, DOI 10.1007/s11414-011-9258-7
   Muthen L. K., 1998, MPLUS USERS GUIDE
   Nesi J., 2015, J ABNORMAL CHILD PSY
   Nolen-Hoeksema S, 2001, CURR DIR PSYCHOL SCI, V10, P173, DOI 10.1111/1467-8721.00142
   Peter J., 2013, INT ENCY MEDIA STUDI
   Prinstein MJ, 2005, J ABNORM PSYCHOL, V114, P676, DOI 10.1037/0021-843X.114.4.676
   Rideout V., 2015, COMMON SENSE MEDIA
   Rose AJ, 2006, PSYCHOL BULL, V132, P98, DOI 10.1037/0033-2909.132.1.98
   Rose AJ, 2002, CHILD DEV, V73, P1830, DOI 10.1111/1467-8624.00509
   Rudolph KD, 2009, HANDBOOK OF DEPRESSION IN ADOLESCENTS, P377
   Rudolph KD, 2002, J ADOLESCENT HEALTH, V30, P3, DOI 10.1016/S1054-139X(01)00383-4
   Rudolph KD, 2000, DEV PSYCHOPATHOL, V12, P215, DOI 10.1017/S0954579400002066
   Schouten AP, 2007, MEDIA PSYCHOL, V10, P292, DOI 10.1080/15213260701375686
   Starr LR, 2008, J ABNORM PSYCHOL, V117, P762, DOI 10.1037/a0013866
   Tandoc EC, 2015, COMPUT HUM BEHAV, V43, P139, DOI 10.1016/j.chb.2014.10.053
   Underwood MK, 2012, DEV PSYCHOL, V48, P295, DOI 10.1037/a0025914
   Valkenburg PM, 2011, BRIT J DEV PSYCHOL, V29, P253, DOI 10.1348/2044-835X.002001
   Walther J. B., 2002, HDB INTERPERSONAL CO, V3, P529
   Ybarra ML, 2005, J ADOLESCENT HEALTH, V36, P9, DOI 10.1016/j.jadohealth.2003.10.012
   Ybarra ML, 2004, CYBERPSYCHOL BEHAV, V7, P247, DOI 10.1089/109493104323024500
NR 42
TC 1
Z9 1
U1 6
U2 27
PU ELSEVIER SCIENCE INC
PI NEW YORK
PA 360 PARK AVE SOUTH, NEW YORK, NY 10010-1710 USA
SN 0193-3973
EI 1873-7900
J9 J APPL DEV PSYCHOL
JI J. Appl. Dev. Psychol.
PD JUL-AUG
PY 2017
VL 51
BP 12
EP 19
DI 10.1016/j.appdev.2017.02.002
PG 8
WC Psychology, Developmental
SC Psychology
GA FH9NP
UT WOS:000411539300003
PM 28966426
DA 2019-03-26
ER

PT J
AU Phua, J
   Jin, SV
   Kim, J
AF Phua, Joe
   Jin, Seunga Venus
   Kim, Jihoon Jay
TI Uses and gratifications of social networking sites for bridging and
   bonding social capital: A comparison of Facebook, Twitter, Instagram,
   and Snapchat
SO COMPUTERS IN HUMAN BEHAVIOR
LA English
DT Article
DE Uses and gratifications; Social networking sites; Social media; Online
   social capital; Privacy concerns; Attention to social comparison
ID WORD-OF-MOUTH; POLITICAL-PARTICIPATION; MEDIA; ENGAGEMENT; INTERNET;
   STUDENTS; MOTIVES; IMPACT; BRANDS; TRUST
AB Applying uses and gratifications theory (UGT) and social capital theory, our study examined users of four social networking sites (SNSs) (Facebook, Twitter, Instagram, and Snapchat), and their influence on online bridging and bonding social capital. Results (N = 297) found that Twitter users had the highest bridging social capital, followed by Instagram, Facebook, and Snapchat, while Snapchat users had the highest bonding social capital, followed by Facebook, Instagram, and Twitter. SNS intensity, trust, tie strength, homophily, privacy concerns, introversion, and attention to social comparison were also found to moderate the relationship between SNS use and online bridging and bonding social capital. (C) 2017 Elsevier Ltd. All rights reserved.
C1 [Phua, Joe; Kim, Jihoon Jay] Univ Georgia, Grady Coll Journalism & Mass Commun, 120 Hooper St, Athens, GA 30602 USA.
   [Jin, Seunga Venus] Sejong Univ, Sch Business, Neungdong Ro 209, Seoul, South Korea.
RP Jin, SV (reprint author), Sejong Univ, Sch Business, Neungdong Ro 209, Seoul, South Korea.
EM joephua@uga.edu; seunga.venusjin@gmail.com; jaykim82@uga.edu
CR Adler PS, 2002, ACAD MANAGE REV, V27, P17, DOI 10.2307/4134367
   Barker V, 2015, NEW MEDIA SOC, V17, P1603, DOI 10.1177/1461444814530291
   Bourdieu P., 1992, INVITATION REFLEXIVE
   Brandtzaeg PB, 2012, J COMPUT-MEDIAT COMM, V17, P467, DOI 10.1111/j.1083-6101.2012.01580.x
   Burt RS, 1999, ANN AM ACAD POLIT SS, V566, P37, DOI 10.1177/0002716299566001004
   Chan K, 2007, SOC BEHAV PERSONAL, V35, P213, DOI 10.2224/sbp.2007.35.2.213
   Cho J, 2015, CYBERPSYCH BEH SOC N, V18, P350, DOI 10.1089/cyber.2014.0657
   Chu SC, 2011, INT J ADVERT, V30, P47, DOI 10.2501/IJA-30-1-047-075
   COLEMAN JS, 1988, AM J SOCIOL, V94, pS95, DOI 10.1086/228943
   Davenport SW, 2014, COMPUT HUM BEHAV, V32, P212, DOI 10.1016/j.chb.2013.12.011
   de Zuniga HG, 2012, J COMPUT-MEDIAT COMM, V17, P319, DOI 10.1111/j.1083-6101.2012.01574.x
   Duggan M., 2015, MOBILE MESSAGING SOC
   Ellison N., 2006, J COMPUT-MEDIAT COMM, V12, P1143, DOI DOI 10.1111/J.1083-6101.2007.00367.X
   Ellison NB, 2014, J COMPUT-MEDIAT COMM, V19, P855, DOI 10.1111/jcc4.12078
   Hampton KN, 2011, INFORM COMMUN SOC, V14, P130, DOI 10.1080/1369118X.2010.513417
   Hayes A. F., 2013, INTRO MEDIATION MODE
   Humphreys L, 2013, J COMPUT-MEDIAT COMM, V18, P491, DOI 10.1111/jcc4.12019
   Hunt D, 2012, J BROADCAST ELECTRON, V56, P187, DOI 10.1080/08838151.2012.678717
   Hyun KD, 2015, COMPUT HUM BEHAV, V45, P328, DOI 10.1016/j.chb.2014.12.031
   Jin SAA, 2014, J ADVERTISING, V43, P181, DOI 10.1080/00913367.2013.827606
   Katz E., 1974, USES MASS COMMUNICAT, P19
   Krause AE, 2014, COMPUT HUM BEHAV, V39, P71, DOI 10.1016/j.chb.2014.07.001
   LaRose R, 2004, J BROADCAST ELECTRON, V48, P358, DOI 10.1207/s15506878jobem4803_2
   LENNOX RD, 1984, J PERS SOC PSYCHOL, V46, P1349, DOI 10.1037/0022-3514.46.6.1349
   Lin N., 2001, SOCIAL CAPITAL THEOR
   Mandel N, 2006, J CONSUM PSYCHOL, V16, P57, DOI 10.1207/s15327663jcp1601_8
   McCroskey JC, 2001, COMMUN MONOGR, V68, P360, DOI 10.1080/03637750128068
   McPherson M, 2001, ANNU REV SOCIOL, V27, P415, DOI 10.1146/annurev.soc.27.1.415
   Mittal V, 2008, J RETAILING, V84, P195, DOI 10.1016/j.jretai.2008.01.006
   MOORMAN C, 1993, J MARKETING, V57, P81, DOI 10.2307/1252059
   Orchard LJ, 2014, J COMPUT-MEDIAT COMM, V19, P388, DOI 10.1111/jcc4.12068
   Papacharissi Z, 2011, COMMUN SOC-SER, P212
   Park N, 2009, CYBERPSYCHOL BEHAV, V12, P729, DOI 10.1089/cpb.2009.0003
   Phua J, 2013, J COMMUN, V63, P933, DOI 10.1111/jcom.12054
   Phua J, 2011, ASIAN J COMMUN, V21, P504, DOI 10.1080/01292986.2011.587015
   Putnam Robert D., 2000, BOWLING ALONE COLLAP
   Quan-Haase A., 2010, B SCI TECHNOL SOC, V30, P350, DOI DOI 10.1177/0270467610380009
   Raacke J, 2008, CYBERPSYCHOL BEHAV, V11, P169, DOI 10.1089/cpb.2007.0056
   Rosen LD, 2013, COMPUT HUM BEHAV, V29, P948, DOI 10.1016/j.chb.2012.12.001
   Rubin A. M, 1986, PERSPECTIVES MEDIA E, P281
   Salehan M, 2013, COMPUT HUM BEHAV, V29, P2632, DOI 10.1016/j.chb.2013.07.003
   Sundar SS, 2013, J BROADCAST ELECTRON, V57, P504, DOI 10.1080/08838151.2013.845827
   Taddicken M, 2014, J COMPUT-MEDIAT COMM, V19, P248, DOI 10.1111/jcc4.12052
   Valenzuela S, 2009, J COMPUT-MEDIAT COMM, V14, P875, DOI 10.1111/j.1083-6101.2009.01474.x
   Williams D., 2006, J COMPUT-MEDIAT COMM, V11, P593, DOI [10.1111/j.1083-6101.2006.00029.x, DOI 10.1111/J.1083-6101.2006.00029.X]
   Zywica J, 2008, J COMPUT-MEDIAT COMM, V14, P1, DOI 10.1111/j.1083-6101.2008.01429.x
NR 46
TC 23
Z9 23
U1 36
U2 186
PU PERGAMON-ELSEVIER SCIENCE LTD
PI OXFORD
PA THE BOULEVARD, LANGFORD LANE, KIDLINGTON, OXFORD OX5 1GB, ENGLAND
SN 0747-5632
EI 1873-7692
J9 COMPUT HUM BEHAV
JI Comput. Hum. Behav.
PD JUL
PY 2017
VL 72
BP 115
EP 122
DI 10.1016/j.chb.2017.02.041
PG 8
WC Psychology, Multidisciplinary; Psychology, Experimental
SC Psychology
GA EU9YI
UT WOS:000401395200012
DA 2019-03-26
ER

PT J
AU Turner, PG
   Lefevre, CE
AF Turner, Pixie G.
   Lefevre, Carmen E.
TI Instagram use is linked to increased symptoms of orthorexia nervosa
SO EATING AND WEIGHT DISORDERS-STUDIES ON ANOREXIA BULIMIA AND OBESITY
LA English
DT Article
DE Orthorexia nervosa; Eating disorder; Social media; Instagram
ID PROPOSED DIAGNOSTIC-CRITERIA; SOCIAL MEDIA; PREVALENCE; FACEBOOK;
   PICTURE; TURKISH; WORDS
AB Purpose Social media use is ever increasing amongst young adults and has previously been shown to have negative effects on body image, depression, social comparison, and disordered eating. One eating disorder of interest in this context is orthorexia nervosa, an obsession with eating healthily. High orthorexia nervosa prevalence has been found in populations who take an active interest in their health and body and is frequently comorbid with anorexia nervosa. Here, we investigate links between social media use, in particularly Instagram and orthorexia nervosa symptoms.
   Methods We conducted an online survey of social media users (N = 680) following health food accounts. We assessed their social media use, eating behaviours, and orthorexia nervosa symptoms using the ORTO-15 inventory.
   Results Higher Instagram use was associated with a greater tendency towards orthorexia nervosa, with no other social media channel having this effect. In exploratory analyses Twitter showed a small positive association with orthorexia symptoms. BMI and age had no association with orthorexia nervosa. The prevalence of orthorexia nervosa among the study population was 49%, which is significantly higher than the general population (<1%).
   Conclusions Our results suggest that the healthy eating community on Instagram has a high prevalence of orthorexia symptoms, with higher Instagram use being linked to increased symptoms. These findings highlight the implications social media can have on psychological wellbeing, and the influence social media 'celebrities' may have over hundreds of thousands of individuals. These results may also have clinical implications for eating disorder development and recovery.
C1 [Turner, Pixie G.] UCL, Div Med, London WC1E 6BT, England.
   [Lefevre, Carmen E.] UCL, Ctr Behav Change, Dept Clin Educ & Hlth Psychol, London WC1E 7HB, England.
RP Lefevre, CE (reprint author), UCL, Ctr Behav Change, Dept Clin Educ & Hlth Psychol, London WC1E 7HB, England.
EM pixie-t@hotmail.co.uk; c.lefevre@ucl.ac.uk
CR American Psychiatric Association, 2013, DIAGN STAT MAN MENT
   [Anonymous], 2016, INSTAGRAM BLOG
   Arusoglu G, 2008, TURK PSIKIYATR DERG, V19, P283
   Asil E, 2015, ECOL FOOD NUTR, V54, P303, DOI 10.1080/03670244.2014.987920
   Bardone-Cone AM, 2007, INT J EAT DISORDER, V40, P537, DOI 10.1002/eat.20396
   Bo S, 2014, J TRANSL MED, V12, DOI 10.1186/s12967-014-0221-2
   Carrotte ER, 2015, J MED INTERNET RES, V17, DOI 10.2196/jmir.4803
   CHILDERS TL, 1984, J CONSUM RES, V11, P643, DOI 10.1086/209001
   Cowen and Company, 2014, YOUNG US SPEND MOR D
   Donini LM, 2005, EAT WEIGHT DISORD-ST, V10, P28, DOI DOI 10.1007/BF03327537
   Duggan M, 2015, SOCIAL MEDIA UPDATE
   Dunn TM, 2016, EAT BEHAV, V21, P11, DOI 10.1016/j.eatbeh.2015.12.006
   Dunn TM, 2016, EAT WEIGHT DISORD-ST, P1
   Freeman H, 2015, GREEN IS NEW BLACK U
   Hartman Group, 2012, CLICKS CRAV IMP SOC
   Valera JH, 2014, EAT WEIGHT DISORD-ST, V19, P469, DOI 10.1007/s40519-014-0131-6
   Hu Yuheng, 2014, ICWSM
   Hughes DJ, 2012, COMPUT HUM BEHAV, V28, P561, DOI 10.1016/j.chb.2011.11.001
   Knight D., 2000, HLTH FOOD JUNKIES OR
   Koven NS, 2015, NEUROPSYCHIATRIC DIS, V11
   Kummer A, 2008, SCAND J MED SCI SPOR, V18, P395, DOI 10.1111/j.1600-0838.2008.00809.x
   Lee E, 2015, CYBERPSYCH BEH SOC N, V18, P552, DOI 10.1089/cyber.2015.0157
   Lin LY, 2016, DEPRESS ANXIETY, V33, P323, DOI 10.1002/da.22466
   Lup K, 2015, CYBERPSYCH BEH SOC N, V18, P247, DOI 10.1089/cyber.2014.0560
   Mabe AG, 2014, INT J EAT DISORDER, V47, P516, DOI 10.1002/eat.22254
   Malmborg J, 2017, APPETITE, V109, P137, DOI 10.1016/j.appet.2016.11.028
   Marsh S, 2016, CLEAN EATING TREND C
   Missbach B, 2017, APPETITE, V108, P521, DOI 10.1016/j.appet.2016.07.010
   Moroze RM, 2015, PSYCHOSOMATICS, V56, P397, DOI 10.1016/j.psym.2014.03.003
   Morrison TG, 2004, ADOLESCENCE, V39, P571
   Ofcom, 2015, COMM MARK REP 2015
   Pittman M, 2016, COMPUT HUM BEHAV, V62, P155, DOI 10.1016/j.chb.2016.03.084
   Rainey S, 2016, DAILY MAIL
   Ramacciotti CE, 2011, EAT WEIGHT DISORD-ST, V16, pE127, DOI 10.1007/BF03325318
   Salathe M, 2011, PLOS COMPUT BIOL, V7, DOI 10.1371/journal.pcbi.1002199
   Segura-Garcia C, 2015, EAT WEIGHT DISORD-ST, V20, P161, DOI 10.1007/s40519-014-0171-y
   Sharma SS, 2015, WWW'15 COMPANION: PROCEEDINGS OF THE 24TH INTERNATIONAL CONFERENCE ON WORLD WIDE WEB, P115, DOI 10.1145/2740908.2742754
   Sheldon P, 2016, COMPUT HUM BEHAV, V58, P89, DOI 10.1016/j.chb.2015.12.059
   Tovar V, 2014, J HLTH PSYCHOL
   Varga M, 2014, BMC PSYCHIATRY, V14, DOI 10.1186/1471-244X-14-59
NR 40
TC 12
Z9 12
U1 17
U2 101
PU SPRINGER
PI NEW YORK
PA 233 SPRING ST, NEW YORK, NY 10013 USA
SN 1124-4909
EI 1590-1262
J9 EAT WEIGHT DISORD-ST
JI Eat. Weight Disord.-Stud. Anorex.
PD JUN
PY 2017
VL 22
IS 2
BP 277
EP 284
DI 10.1007/s40519-017-0364-2
PG 8
WC Psychiatry
SC Psychiatry
GA EV7FA
UT WOS:000401939500008
PM 28251592
OA Green Published, Other Gold
DA 2019-03-26
ER

PT J
AU Stapleton, P
   Luiz, G
   Chatwin, H
AF Stapleton, Peta
   Luiz, Gabriella
   Chatwin, Hannah
TI Generation Validation: The Role of Social Comparison in Use of Instagram
   Among Emerging Adults
SO CYBERPSYCHOLOGY BEHAVIOR AND SOCIAL NETWORKING
LA English
DT Article
DE Instagram; youth; social networks
ID SELF-ESTEEM; FACEBOOK USE; CONTINGENCIES; PERCEPTIONS; NETWORKING;
   SCALE; WORTH
AB Social networking sites (SNSs) provide emerging adults with extreme and unprecedented transparency, exposing them to a plethora of opportunities for social comparison. In light of the growing use of the popular SNS, Instagram, among emerging adults, the purpose of this study was to examine the impact of exposure to social media-based social comparison information on self-esteem. The study recruited 237 participants through social media. The sample was narrowed to young adults aged 18-29 years. The study used a correlational nonexperimental approach to investigate two mediation models proposed in the literature. First, the study investigated the mediating role of social comparison on Instagram in the relationship between intensity of Instagram use and self-esteem. Second, the study examined the mediating role of social comparison in the relationship between self-worth contingent on approval from others and self-esteem. Although the first model was found to be nonsignificant, results observed a significant indirect pathway that confirmed the second model. Thus, social comparison on Instagram mediated the relationship between contingent self-worth and self-esteem. Furthermore, moderation analyses found that self-worth contingent on approval from others moderated the relationship between intensity of Instagram use and social comparison on Instagram. Thus, although Instagram did not directly affect self-esteem, the significant moderation suggested that intensity of Instagram use is influential when the young person's self-worth is contingent on approval from others. Overall, the findings are consistent with previous research and enhance our understanding of the mechanisms that link SNS use to low self-esteem.
C1 [Stapleton, Peta; Luiz, Gabriella; Chatwin, Hannah] Bond Univ, Sch Psychol, Gold Coast, Qld 4229, Australia.
RP Stapleton, P (reprint author), Bond Univ, Sch Psychol, Gold Coast, Qld 4229, Australia.
EM pstaplet@bond.edu.au
CR BARON RM, 1986, J PERS SOC PSYCHOL, V51, P1173, DOI 10.1037//0022-3514.51.6.1173
   Chou HTG, 2012, CYBERPSYCH BEH SOC N, V15, P117, DOI 10.1089/cyber.2011.0324
   Chung JM, 2014, J PERS SOC PSYCHOL, V106, P469, DOI 10.1037/a0035135
   Cohen J., 1988, STAT POWER ANAL BEHA
   Crocker J, 2004, PSYCHOL BULL, V130, P392, DOI 10.1037/0033-2909.130.3.392
   Crocker J, 2001, PSYCHOL REV, V108, P593, DOI 10.1037//0033-295X.108.3.593
   Crocker J, 2003, J PERS SOC PSYCHOL, V85, P894, DOI 10.1037//0022-3514.85.5.894
   Ellison N., 2006, J COMPUT-MEDIAT COMM, V12, P1143, DOI DOI 10.1111/J.1083-6101.2007.00367.X
   Erikson E. H., 1968, IDENTITY YOUTH CRISI
   Field A, 2013, DISCOVERING STAT USI
   FLEMING JS, 1984, J PERS SOC PSYCHOL, V46, P404, DOI 10.1037/0022-3514.46.2.404
   Forest AL, 2012, PSYCHOL SCI, V23, P295, DOI 10.1177/0956797611429709
   Gibbons FX, 1999, J PERS SOC PSYCHOL, V76, P129, DOI 10.1037/0022-3514.76.1.129
   Haferkamp N, 2011, CYBERPSYCH BEH SOC N, V14, P309, DOI 10.1089/cyber.2010.0120
   Hayes A. F, 2012, CISC VIS NETW IND GL
   Instagram, 2015, INSTAGRAM
   Kim J, 2011, CYBERPSYCH BEH SOC N, V14, P359, DOI 10.1089/cyber.2010.0374
   Konstam V., 2015, EMERGING YOUNG ADULT
   Lee SK, 2012, COMPUT HUM BEHAV, V28, P1036
   Livingstone S, 2008, NEW MEDIA SOC, V10, P393, DOI 10.1177/1461444808089415
   Manago A. M., 2014, OXFORD HDB IDENTITY, P508, DOI DOI 10.1093/OXFORDHB/9780199936564.013.031
   Manago AM, 2015, FRIENDSHIP HAPPINESS, P187
   Mander J, 2014, GLOBALWEBINDEX
   McAndrew FT, 2012, COMPUT HUM BEHAV, V28, P2359, DOI 10.1016/j.chb.2012.07.007
   MCCLELLAND GH, 1993, PSYCHOL BULL, V114, P376, DOI 10.1037/0033-2909.114.2.376
   McLaughlin C, 2012, NEW MEDIA SOC, V14, P299, DOI 10.1177/1461444811412712
   Patrick H, 2004, PERS SOC PSYCHOL B, V30, P501, DOI 10.1177/0146167203261891
   Rosenberg J, 2011, J COMPUT-MEDIAT COMM, V17, P1, DOI 10.1111/j.1083-6101.2011.01560.x
   Rosenberg M, 1965, SOC ADOLESCENT SELF
   Sheldon K. M., 2001, J PERS SOC PSYCHOL, V100, P766
   Sinclair SJ, 2010, EVAL HEALTH PROF, V33, P56, DOI 10.1177/0163278709356187
   Stutzman F., 2012, P 6 ANN INT C WEBL S
   Subrahmanyam K, 2011, ADV RESPONS ADOL DEV, P1, DOI 10.1007/978-1-4419-6278-2
   Tazghini S, 2013, COMPUT HUM BEHAV, V29, P827, DOI 10.1016/j.chb.2012.11.010
   Vogel EA, 2014, PSYCHOL POP MEDIA CU, V3, P206, DOI 10.1037/ppm0000047
NR 35
TC 7
Z9 7
U1 15
U2 81
PU MARY ANN LIEBERT, INC
PI NEW ROCHELLE
PA 140 HUGUENOT STREET, 3RD FL, NEW ROCHELLE, NY 10801 USA
SN 2152-2715
EI 2152-2723
J9 CYBERPSYCH BEH SOC N
JI Cyberpsychology Behav. Soc. Netw.
PD MAR
PY 2017
VL 20
IS 3
BP 142
EP 149
DI 10.1089/cyber.2016.0444
PG 8
WC Psychology, Social
SC Psychology
GA EM8RG
UT WOS:000395578100002
PM 28263682
DA 2019-03-26
ER

PT J
AU Boyle, SC
   Earle, AM
   LaBrie, JW
   Ballou, K
AF Boyle, Sarah C.
   Earle, Andrew M.
   LaBrie, Joseph W.
   Ballou, Kayla
TI Facebook dethroned: Revealing the more likely social media destinations
   for college students' depictions of underage drinking
SO ADDICTIVE BEHAVIORS
LA English
DT Article
DE College students; Social media; Alcohol use
ID ALCOHOL; OUTCOMES; ONLINE; POSTS; NORMS
AB Studies examining representations of college drinking on social media have almost exclusively focused on Facebook. However, recent research suggests college students may be more influenced by peers' alcohol-related posts on Instagram and Snapchat, two image-based platforms popular among this demographic. One potential explanation for this differential influence is that qualitative distinctions in the types of alcohol-related content posted by students on these three platforms may exist. Informed by undergraduate focus groups, this study examined the hypothesis that, of the three platforms, students tend to use Instagram most often for photos glamourizing drinking and Snapchat for incriminating photos of alcohol misuse and negative consequences. Undergraduate research assistants aided investigators in developing hypothetical vignettes and photographic examples of posts both glamorizing and depicting negative consequences associated with college drinking. In an online survey, vignette and photo stimuli were followed by counterbalanced paired comparisons that presented each possible pair of social media platforms. Undergraduates (N = 196) selected the platform from each pair on which they would be more likely to see each post. Generalized Bradley-Terry models examined the probabilities of platform selections. As predicted, Instagram was seen as the most probable destination (and Facebook least probable) for photos depicting alcohol use as attractive and glamorous. Conversely, Snapchat was selected as the most probable destination (and Facebook least probable) for items depicting, negative consequences associated with heavy drinking. Results suggest researchers aiming to mitigate the potential influences associated with college students' glamorous and consequential alcohol-related photos posted social media posts should shift their focus from Facebook to Instagram and Snapchat (C) 2016 Elsevier Ltd. All rights reserved.
C1 [Boyle, Sarah C.; Earle, Andrew M.; LaBrie, Joseph W.; Ballou, Kayla] Loyola Marymount Univ, Dept Psychol, 1 LMU Dr,Suite 4700, Los Angeles, CA 90045 USA.
RP LaBrie, JW (reprint author), Loyola Marymount Univ, Dept Psychol, 1 LMU Dr,Suite 4700, Los Angeles, CA 90045 USA.
EM jlabrie@lmu.edu
OI Boyle, Sarah/0000-0001-5888-3967
FU National Institute on Alcohol Abuse and Alcoholism [R21AA021870-01]
FX Support for this research was provided by Grant R21AA021870-01 from the
   National Institute on Alcohol Abuse and Alcoholism. NIAAA had no role in
   the study design, collection, analysis or interpretation of the data,
   writing the manuscript, or the decision to submit the paper for
   publication.
CR Agresti A, 1996, CATEGORICAL DATA ANA, V996
   Barnes HM, 2016, CRIT PUBLIC HEALTH, V26, P62, DOI 10.1080/09581596.2015.1058921
   Bercovici, 2013, FORBES
   Borsari B, 2003, J STUD ALCOHOL, V64, P331, DOI 10.15288/jsa.2003.64.331
   Boyle SC, 2017, ADDICT BEHAV, V67, P8, DOI [10.1016/j.addbeh.2016.11.024, 10.1016/j.addbeh.2016.01.011]
   BRADLEY RA, 1952, BIOMETRIKA, V39, P324, DOI 10.2307/2334029
   Cavazos-Rehg PA, 2016, PREV SCI, V17, P710, DOI 10.1007/s11121-016-0669-9
   DAFT RL, 1984, RES ORGAN BEHAV, V6, P191
   Fournier AK, 2013, PSYCHOL POP MEDIA CU, V2, P86, DOI 10.1037/a0032097
   Hebden R, 2015, J DRUG ISSUES, V45, P214, DOI 10.1177/0022042615575375
   Hoelzel M, 2015, UPDATE BREAKDOWN DEM
   Kitsantas A, 2016, LECT NOTES SOC NETW, P225, DOI 10.1007/978-3-319-17716-8_14
   Koh Y, 2016, WALL STREET J
   Lenhart A, 2015, TEENS SOCIAL MEDIA T
   Matthews C, 2014, TIME MAGAZINE
   Moreno MA, 2014, COMPUT HUM BEHAV, V30, P87, DOI 10.1016/j.chb.2013.07.060
   Moreno MA, 2009, J ADOLESCENT HEALTH, V45, P420, DOI 10.1016/j.jadohealth.2009.04.015
   Neal R. W., 2014, INT BUSINESS TIMES
   Neighbors C, 2007, J STUD ALCOHOL DRUGS, V68, P556, DOI 10.15288/jsad.2007.68.556
   Niland P, 2014, PSYCHOL HEALTH, V29, P877, DOI 10.1080/08870446.2014.893345
   RAO PV, 1967, J AM STAT ASSOC, V62, P194, DOI 10.2307/2282923
   Ridout B, 2014, DRUG ALCOHOL REV, V33, P667, DOI 10.1111/dar.12141
   Ridout B, 2012, DRUG ALCOHOL REV, V31, P20, DOI 10.1111/j.1465-3362.2010.00277.x
   Rodriguez LM, 2016, J SOC CLIN PSYCHOL, V35, P107, DOI 10.1521/jscp.2016.35.2.107
   Stampler L, 2015, TIME MAGAZINE
   Strekalova Y. A., 2015, J CANCER EDUC, P1
   Westgate EC, 2014, J STUD ALCOHOL DRUGS, V75, P390, DOI 10.15288/jsad.2014.75.390
NR 27
TC 5
Z9 5
U1 4
U2 41
PU PERGAMON-ELSEVIER SCIENCE LTD
PI OXFORD
PA THE BOULEVARD, LANGFORD LANE, KIDLINGTON, OXFORD OX5 1GB, ENGLAND
SN 0306-4603
EI 1873-6327
J9 ADDICT BEHAV
JI Addict. Behav.
PD FEB
PY 2017
VL 65
BP 63
EP 67
DI 10.1016/j.addbeh.2016.10.004
PG 5
WC Psychology, Clinical; Substance Abuse
SC Psychology; Substance Abuse
GA EF1GT
UT WOS:000390074000010
PM 27776267
OA Green Accepted
DA 2019-03-26
ER

PT J
AU Phua, J
   Jin, SV
   Kim, J
AF Phua, Joe
   Jin, Seunga Venus
   Kim, Jihoon (Jay)
TI Gratifications of using Facebook, Twitter, Instagram, or Snapchat to
   follow brands: The moderating effect of social comparison, trust, tie
   strength, and network homophily on brand identification, brand
   engagement, brand commitment, and membership intention
SO TELEMATICS AND INFORMATICS
LA English
DT Article
DE Social media; Social networking sites (SNSs); Uses and gratifications
   theory (UGT); Brand community; Brand relationships; Social comparison;
   Tie strength; Network homophily
ID WORD-OF-MOUTH; GENERATED CONTENT; MEDIA; COMMUNITY; SITES; BEHAVIOR;
   IMPACT; CREDIBILITY; INFORMATION; INTERNET
AB Applying uses and gratifications theory (UGT), this study examined consumers' use of one of four social networking sites (SNSs): Facebook, Twitter, Instagram, or Snapchat, for following brands, and their influence on brand community-related outcomes. Results (N=297) indicated Snapchat users scored highest for passing time, sharing problems, and improving social knowledge, while Instagram users scored highest for showing affection, following fashion, and demonstrating sociability. Twitter users had highest brand community identification and membership intention, while Instagram users had highest brand community engagement and commitment. Attention to social comparison, SNS trust, tie strength, and homophily also significantly moderated the relationship between frequent use of each SNS to follow brands, and brand community-related outcomes. Implications for future research on SNS users' goal-directed consumption behaviors are discussed. (C) 2016 Elsevier Ltd. All rights reserved.
C1 [Phua, Joe; Kim, Jihoon (Jay)] Univ Georgia, Grady Coll Journalism & Mass Commun, 120 Hooper St, Athens, GA 30602 USA.
   [Jin, Seunga Venus] Sejong Univ, Sch Business, Neungdong Ro 209,Gunja Dong, Seoul 05006, South Korea.
RP Jin, SV (reprint author), Sejong Univ, Sch Business, Neungdong Ro 209,Gunja Dong, Seoul 05006, South Korea.
EM joephua@uga.edu; venus@sejong.ac.kr; jaykim82@uga.edu
CR Algesheimer R, 2005, J MARKETING, V69, P19, DOI 10.1509/jmkg.69.3.19.66363
   BEARDEN WO, 1990, J CONSUM RES, V16, P461, DOI 10.1086/209231
   BROWN J. J, 1987, RES CONSUMER BEHAV, V14, P350, DOI DOI 10.1086/209118
   Carlson BD, 2008, J BUS RES, V61, P284, DOI 10.1016/j.jbusres.2007.06.022
   Chan K, 2008, INT J ADVERT, V27, P799, DOI 10.2501/S026504870808030X
   Chatterjee P, 2011, INT J ADVERT, V30, P77, DOI 10.2501/IJA-30-1-077-101
   Chi H., 2011, J INTERACTIVE ADVERT, V12, P44, DOI DOI 10.1080/15252019.2011.10722190
   Christodoulides G, 2012, J ADVERTISING RES, V52, P53, DOI 10.2501/JAR-52-1-053-064
   Chu SC, 2011, INT J ADVERT, V30, P47, DOI 10.2501/IJA-30-1-047-075
   Colliander J, 2011, J ADVERTISING RES, V51, P313, DOI 10.2501/JAR-51-1-313-320
   Dimmick J, 2004, J MEDIA ECON, V17, P19, DOI 10.1207/s15327736me1701_2
   Ellison N., 2006, J COMPUT-MEDIAT COMM, V12, P1143, DOI DOI 10.1111/J.1083-6101.2007.00367.X
   Ellison NB, 2007, J COMPUT-MEDIAT COMM, V12, P1143, DOI [10.1111/j.1083-6101.2007.00367.x, 10.1111/j.1083-6101.2007.00393.x]
   Goh KY, 2013, INFORM SYST RES, V24, P88, DOI 10.1287/isre.1120.0469
   GRANOVETTER MS, 1973, AM J SOCIOL, V78, P1360, DOI 10.1086/225469
   Gulnar B, 2010, BILIG, P161
   Hayes A. F., 2013, INTRO MEDIATION MODE
   Hollebeek LD, 2014, J INTERACT MARK, V28, P149, DOI 10.1016/j.intmar.2013.12.002
   Hung K, 2011, J ADVERTISING, V40, P99, DOI 10.2753/JOA0091-3367400308
   Jin SAA, 2014, J ADVERTISING, V43, P181, DOI 10.1080/00913367.2013.827606
   Katz E., 1974, USES MASS COMMUNICAT, P19
   Kilambi A, 2013, INT J ADVERT, V32, P45, DOI 10.2501/IJA-32-1-045-064
   Kim E, 2014, COMPUT HUM BEHAV, V37, P18, DOI 10.1016/j.chb.2014.04.020
   Ko HJ, 2005, J ADVERTISING, V34, P57, DOI 10.1080/00913367.2005.10639191
   Krishnamurthy Sandeep, 2008, J INTERACTIVE ADVERT, V8, P1, DOI DOI 10.1080/15252019.2008.10722137
   Kwon ES, 2014, INT J ADVERT, V33, P657, DOI 10.2501/IJA-33-4-657-680
   Laroche M, 2012, COMPUT HUM BEHAV, V28, P1755, DOI 10.1016/j.chb.2012.04.016
   LaRose R, 2004, J BROADCAST ELECTRON, V48, P358, DOI 10.1207/s15506878jobem4803_2
   Lee M, 2009, INT J ADVERT, V28, P473, DOI 10.2501/S0265048709200709
   Lenhart A, 2015, TEENS SOCIAL MEDIA T
   LENNOX RD, 1984, J PERS SOC PSYCHOL, V46, P1349, DOI 10.1037/0022-3514.46.6.1349
   Lipsman A, 2012, J ADVERTISING RES, V52, P40, DOI 10.2501/JAR-52-1-040-052
   Liu-Thompkins Y, 2012, J ADVERTISING RES, V52, P465, DOI 10.2501/JAR-52-4-465-478
   Mandel N, 2006, J CONSUM PSYCHOL, V16, P57, DOI 10.1207/s15327663jcp1601_8
   McPherson M, 2001, ANNU REV SOCIOL, V27, P415, DOI 10.1146/annurev.soc.27.1.415
   Mittal V, 2008, J RETAILING, V84, P195, DOI 10.1016/j.jretai.2008.01.006
   MOORMAN C, 1993, J MARKETING, V57, P81, DOI 10.2307/1252059
   Muniz AM, 2007, J ADVERTISING, V36, P35, DOI 10.2753/JOA0091-3367360303
   Muniz AM, 2001, J CONSUM RES, V27, P412, DOI 10.1086/319618
   Muntinga DG, 2011, INT J ADVERT, V30, P13, DOI 10.2501/IJA-30-1-013-046
   Papacharissi Z, 2011, COMMUN SOC-SER, P212
   Park N, 2009, CYBERPSYCHOL BEHAV, V12, P729, DOI 10.1089/cpb.2009.0003
   Phua J., 2014, J MARK COMMUN, DOI [10.1080/13527266.2014.941000, DOI 10.1080/13527266.2014.941000]
   Phua J, 2011, ASIAN J COMMUN, V21, P504, DOI 10.1080/01292986.2011.587015
   Qualman E., 2013, SOCIALNOMICS SOCIAL
   Quan-Haase A., 2010, B SCI TECHNOL SOC, V30, P350, DOI DOI 10.1177/0270467610380009
   Reed A, 2004, J CONSUM RES, V31, P286, DOI 10.1086/422108
   Rosen LD, 2013, COMPUT HUM BEHAV, V29, P948, DOI 10.1016/j.chb.2012.12.001
   Rubin A. M, 1986, PERSPECTIVES MEDIA E, P281
   Rubin A. M., 2002, MEDIA EFFECTS ADV TH, P525
   Scarpi D, 2010, J INTERACT MARK, V24, P14, DOI 10.1016/j.intmar.2009.10.002
   Shan Y., 2015, J INTERACT ADVERTISI, V15, P16, DOI DOI 10.1080/15252019.2015.1016636
   Statista, 2015, LEAD SOC NETW WORLDW
   Stelzner M., 2015, SOCIAL MEDIA MARKETI
   Sung YJ, 2010, J GLOB MARK, V23, P430, DOI 10.1080/08911762.2010.521115
   Taylor D. G., 2012, J INTERACTIVE ADVERT, V12, P13, DOI DOI 10.1080/15252019.2012.10722193
   Tsai W. S., 2013, J INTERACTIVE ADVERT, V13, P76, DOI DOI 10.1080/15252019.2013.826549
   Vanden Bergh BG, 2011, INT J ADVERT, V30, P103, DOI 10.2501/IJA-30-1-103-131
   Xie K, 2015, J MANAGE INFORM SYST, V32, P204, DOI 10.1080/07421222.2015.1063297
NR 59
TC 32
Z9 32
U1 45
U2 465
PU ELSEVIER SCIENCE BV
PI AMSTERDAM
PA PO BOX 211, 1000 AE AMSTERDAM, NETHERLANDS
SN 0736-5853
J9 TELEMAT INFORM
JI Telemat. Inform.
PD FEB
PY 2017
VL 34
IS 1
BP 412
EP 424
DI 10.1016/j.tele.2016.06.004
PG 13
WC Information Science & Library Science
SC Information Science & Library Science
GA DY1KL
UT WOS:000384853800032
HC Y
HP N
DA 2019-03-26
ER

PT J
AU Rehman, F
   Khalid, O
   Madani, SA
AF Rehman, Faisal
   Khalid, Osman
   Madani, Sajjad Ahmad
TI A comparative study of location-based recommendation systems
SO KNOWLEDGE ENGINEERING REVIEW
LA English
DT Review
ID VEHICLE COMMUNICATION; USER SIMILARITIES; SOCIAL NETWORKS; ALGORITHMS;
   CHALLENGES; DIVERSITY; ACCURACY; HISTORY; MODEL
AB Recent advancements in location-based recommendation system (LBRS) and the availability of online applications, such as Twitter, Instagram, Foursquare, Path, and Facebook have introduced new research challenges in the area of LBRS. Use of content, such as geo-tagged media, point location-based, and trajectory-based information help in connecting the gap between the online social networking services and the physical world. In this article, we present a systematic review of the scientific literature of LBRS and summarize the efforts and contributions proposed in the literature. We have performed a qualitative comparison of the existing techniques used in the area of LBRS. We present the basic filtration techniques used in LBRS followed by a discussion on the services and the location features the LBRS utilizes to perform the recommendations. The classification of criteria for recommendations and evaluation metrics are also presented. We have critically investigated the techniques proposed in the literature for LBRS and extracted the challenges and promising research topics for future work.
C1 [Rehman, Faisal; Khalid, Osman; Madani, Sajjad Ahmad] COMSATS Inst Informat Technol, Dept Comp Sci, Abbottabad 22060, Pakistan.
RP Rehman, F (reprint author), COMSATS Inst Informat Technol, Dept Comp Sci, Abbottabad 22060, Pakistan.
EM frehman@ciit.net.pk; osman@ciit.net.pk; madani@ciit.net.pk
CR Abbas A, 2015, FUTURE GENER COMP SY, V43-44, P99, DOI 10.1016/j.future.2014.08.010
   Adomavicius G, 2012, ACM T INFORM SYST, V30, DOI 10.1145/2382438.2382442
   Adomavicius G, 2012, IEEE T KNOWL DATA EN, V24, P896, DOI 10.1109/TKDE.2011.15
   Arora G., 2014, INT J COMPUTER SCI M, V3, P765
   Avazpour I., 2014, RECOMMENDATION SYSTE, P245, DOI DOI 10.1007/978-3-642-45135-5_10
   Balakrishnan S, 2012, P 5 ACM INT C WEB SE, V2012, P143, DOI DOI 10.1145/2124295.2124314
   Baltrunas L., 2010, P 4 ACM C REC SYST, P119, DOI DOI 10.1145/1864708.1864733
   Bao J., 2012, P 20 INT C ADV GEOGR, P199, DOI [10.1145/2424321.2424348, DOI 10.1145/2424321.2424348]
   Bao J, 2015, GEOINFORMATICA, V19, P525, DOI 10.1007/s10707-014-0220-8
   Bedi P, 2012, EXPERT SYST APPL, V39, P1183, DOI 10.1016/j.eswa.2011.07.124
   Bellogin A., 2013, P 10 C OP RES AR INF, P145
   Berjani B., 2011, P 4 WORKSSH SOC NETW
   Bobadilla J, 2013, KNOWL-BASED SYST, V46, P109, DOI 10.1016/j.knosys.2013.03.012
   Bobadilla J, 2011, KNOWL-BASED SYST, V24, P1310, DOI 10.1016/j.knosys.2011.06.005
   Bobrow J., 2014, REPRESENTATION UNDER
   Bostandjiev  Svetlin, 2012, P 6 ACM C REC SYST, P35, DOI DOI 10.1145/2365952.2365964
   Burke R, 2011, RECOMMENDER SYSTEMS HANDBOOK, P805, DOI 10.1007/978-0-387-85820-3_25
   Cacheda F, 2011, ACM T WEB, V5, DOI 10.1145/1921591.1921593
   Cantador I, 2011, INT J SEMANT WEB INF, V7, P44, DOI 10.4018/jswis.2011010103
   Cao X, 2010, PROC VLDB ENDOW, V3, P1009, DOI 10.14778/1920841.1920968
   Cechinel C, 2013, INFORM PROCESS MANAG, V49, P34, DOI 10.1016/j.ipm.2012.07.004
   Chang K.-P., 2011, P 3 ACM SIGSPATIAL I, P33
   Chen L, 2012, USER MODEL USER-ADAP, V22, P125, DOI 10.1007/s11257-011-9108-6
   Chen X, 2013, IEEE T SERV COMPUT, V6, P35, DOI 10.1109/TSC.2011.35
   Cheng C., 2012, P 26 AAAI C ART INT, P17
   Cheng X, 2013, IEEE J SEL AREA COMM, V31, P434, DOI 10.1109/JSAC.2013.SUP.0513039
   Chiang HS, 2015, INFORM FUSION, V21, P3, DOI 10.1016/j.inffus.2013.05.011
   Chon Y, 2011, IEEE PERVAS COMPUT, V10, P58, DOI 10.1109/MPRV.2011.13
   Chow C.-Y., 2010, P 2 ACM SIGSPATIAL I, P31
   Christensen I, 2014, J UNIVERS COMPUT SCI, V20, P507
   Cremonesi Paolo, 2011, CHI 11 HUM FACT COMP, P1927, DOI DOI 10.1145/1979742.1979896
   Dakhel G. M., 2011, Proceedings of the 2011 11th International Conference on Hybrid Intelligent Systems (HIS 2011), P179, DOI 10.1109/HIS.2011.6122101
   Denstadli JM, 2011, TOURISM MANAGE, V32, P780, DOI 10.1016/j.tourman.2010.06.014
   DeScioli P, 2011, PERSPECT PSYCHOL SCI, V6, P6, DOI 10.1177/1745691610393979
   Desrosiers C, 2011, RECOMMENDER SYSTEMS HANDBOOK, P107, DOI 10.1007/978-0-387-85820-3_4
   Donytsher Y., 2011, P 3 ACM SIGSPATIAL I, P49, DOI DOI 10.1145/2063212.2063219
   Esparza SG, 2012, KNOWL-BASED SYST, V29, P3, DOI 10.1016/j.knosys.2011.07.007
   Evangelopoulos N, 2012, EUR J INFORM SYST, V21, P70, DOI 10.1057/ejis.2010.61
   Felfernig A., 2013, MULTIMEDIA SERVICES, V24, P81
   Felfernig A, 2011, RECOMMENDER SYSTEMS HANDBOOK, P187, DOI 10.1007/978-0-387-85820-3_6
   Gan MX, 2013, DECIS SUPPORT SYST, V55, P811, DOI 10.1016/j.dss.2013.03.006
   Gao H., 2015, AAAI
   Golbandi N., 2011, P 4 ACM INT C WEB SE, P595, DOI DOI 10.1145/1935826.1935910
   Gong Songjie, 2013, AISS ADV INFORM SCI, V5, P938
   Guo G., 2013, IJCAI
   Guy I., 2015, RECOMMENDER SYSTEMS, P511
   Hao F, 2015, IEEE T SERV COMPUT, V8, P520, DOI [10.1109/TSC.2014.2401833, 10.1109/TSC.2015.2401833]
   Hernando A, 2013, INFORM SCIENCES, V218, P1, DOI 10.1016/j.ins.2012.06.027
   Hoens TR, 2013, ACM T INTEL SYST TEC, V4, DOI 10.1145/2508037.2508048
   Hoffman M., 2010, ADV NEURAL INFORM PR, V36, P856
   Hsu FM, 2012, EXPERT SYST APPL, V39, P3257, DOI 10.1016/j.eswa.2011.09.013
   Hurley N, 2011, ACM T INTERNET TECHN, V10, DOI 10.1145/1944339.1944341
   Javari A, 2015, KNOWL INF SYST, V44, P609, DOI 10.1007/s10115-014-0779-2
   Jehwan Oh, 2013, Advanced Infocomm Technology. 5th IEEE International Conference, ICAIT 2012. Revised Papers: LNCS 7593, P169
   Kaleli C, 2014, KNOWL-BASED SYST, V56, P273, DOI 10.1016/j.knosys.2013.11.020
   Khalid O, 2014, IEEE T SERV COMPUT, V7, P401, DOI 10.1109/TSC.2013.53
   Khribi MK, 2015, LECT N EDUC TECHNOL, P159, DOI 10.1007/978-3-662-44659-1_9
   Kim HN, 2010, ELECTRON COMMER R A, V9, P73, DOI 10.1016/j.elerap.2009.08.004
   Kolomvatsos K, 2014, EXPERT SYST APPL, V41, P6796, DOI 10.1016/j.eswa.2014.04.039
   Konstan JA, 2012, USER MODEL USER-ADAP, V22, P101, DOI 10.1007/s11257-011-9112-x
   Lampropoulos AS, 2012, MULTIMED TOOLS APPL, V59, P241, DOI 10.1007/s11042-011-0742-0
   Lemke A., 2014, TECHNIQUE ORDER PREF
   Levandoski JJ, 2012, PROC INT CONF DATA, P450, DOI 10.1109/ICDE.2012.54
   Lewis D. D., 2014, MACH LEARN, P235
   Liu L, 2014, EXPERT SYST APPL, V41, P3409, DOI 10.1016/j.eswa.2013.11.035
   Liu QH, 2014, 2014 INTERNATIONAL CONFERENCE ON MANAGEMENT OF E-COMMERCE AND E-GOVERNMENT (ICMECG), P132, DOI 10.1109/ICMeCG.2014.35
   Lops P, 2011, RECOMMENDER SYSTEMS HANDBOOK, P73, DOI 10.1007/978-0-387-85820-3_3
   Lu LY, 2012, PHYS REP, V519, P1, DOI 10.1016/j.physrep.2012.02.006
   Lyakhov AO, 2010, COMPUT PHYS COMMUN, V181, P1623, DOI 10.1016/j.cpc.2010.06.007
   Majid A, 2013, INT J GEOGR INF SCI, V27, P662, DOI 10.1080/13658816.2012.696649
   Marin A., 2011, SAGE HDB SOCIAL NETW, P11
   Marinho LB, 2012, SPRBRIEF ELECT, P1, DOI 10.1007/978-1-4614-1894-8
   Masthoff J, 2011, RECOMMENDER SYSTEMS HANDBOOK, P677, DOI 10.1007/978-0-387-85820-3_21
   Middleton B, 2013, J AM MED INFORM ASSN, V20, pE2, DOI 10.1136/amiajnl-2012-001458
   Noulas A., 2011, SOC MOB WEB, V11, P2
   Noulas A, 2012, Proceedings of 2012 ASE/IEEE International Conference on Privacy, Security, Risk and Trust and 2012 ASE/IEEE International Conference on Social Computing (SocialCom/PASSAT 2012), P144, DOI 10.1109/SocialCom-PASSAT.2012.70
   Park DH, 2012, EXPERT SYST APPL, V39, P10059, DOI 10.1016/j.eswa.2012.02.038
   Parra D., 2014, P 19 INT C INT US IN, P235, DOI DOI 10.1145/2557500.2557542
   Pirasteh P, 2015, KNOWL-BASED SYST, V83, P51, DOI 10.1016/j.knosys.2015.03.006
   Preoiuc-Pietro D., 2013, P 5 ANN ACM WEB SCI, P306
   Pu P, 2011, P 5 ACM C REC SYST, P157, DOI [DOI 10.1145/2043932.2043962, 10.1145/2043932.2043962]
   Pu P, 2012, USER MODEL USER-ADAP, V22, P317, DOI 10.1007/s11257-011-9115-7
   Quang Thai Le, 2016, 2016 18th International Conference on Advanced Communication Technology (ICACT). Proceedings, P717, DOI 10.1109/ICACT.2016.7423607
   Rana C, 2015, ARTIF INTELL REV, V43, P141, DOI 10.1007/s10462-012-9359-6
   Ren G., 2011, ADV INFORM SCI SERVI, V3, P100
   Rikitianskii Andrei, 2014, Advances in Information Retrieval. 36th European Conference on IR Research, ECIR 2014. Proceedings: LNCS 8416, P63, DOI 10.1007/978-3-319-06028-6_6
   Sarwat M., 2013, IEEE T KNOWLEDGE DAT
   Shani G, 2011, RECOMMENDER SYSTEMS HANDBOOK, P257, DOI 10.1007/978-0-387-85820-3_8
   Sharma L., 2013, INT J ENG TRENDS TEC, V4, P1989
   Shi Y, 2014, ACM COMPUT SURV, V47, DOI 10.1145/2556270
   Su H, 2014, PROC INT CONF DATA, P1144, DOI 10.1109/ICDE.2014.6816730
   Suyun Wei, 2012, 2012 International Conference on Computer Science and Service System (CSSS), P2038, DOI 10.1109/CSSS.2012.507
   Symeonidis P., 2014, RECOMMENDER SYSTEMS, P35
   Tang KP, 2010, UBICOMP 2010: PROCEEDINGS OF THE 2010 ACM CONFERENCE ON UBIQUITOUS COMPUTING, P85
   Vanetti M., 2010, INT WORKSH PRIV SEC, P127
   Vargas S., 2011, P 5 ACM C REC SYST, P109, DOI DOI 10.1145/2043932.2043955
   Verbert K, 2012, IEEE T LEARN TECHNOL, V5, P318, DOI 10.1109/TLT.2012.11
   Wang H., 2013, P 21 ACM SIGSPATIAL, P374, DOI DOI 10.1145/2525314.2525357
   Wei  L., 2012, P 18 ACM SIGKDD INT, P195, DOI DOI 10.1145/2339530.2339562
   Whitley D., 2014, FDN GENETIC ALGORITH, V2, P45
   Wiesner M, 2014, INT J ENV RES PUB HE, V11, P2580, DOI 10.3390/ijerph110302580
   Xia PP, 2015, INFORM SCIENCES, V307, P39, DOI 10.1016/j.ins.2015.02.024
   Xiao  X., 2010, P 18 SIGSPATIAL INT, P442, DOI DOI 10.1145/1869790.1869857
   Xiao XY, 2014, J AMB INTEL HUM COMP, V5, P3, DOI 10.1007/s12652-012-0117-z
   Yang D, 2013, P 24 ACM C HYP SOC M, P119, DOI [DOI 10.1145/2481492.2481505, 10.1145/2481492.2481505]
   Ye M., 2010, P 18 SIGSPATIAL INT, P458
   Ye M., 2011, P 34 INT ACM SIGIR C, P325, DOI [10.1145/2009916.2009962, DOI 10.1145/2009916.2009962]
   Yin HZ, 2012, PROC VLDB ENDOW, V5, P896, DOI 10.14778/2311906.2311916
   Ying Josh Jia-Ching, 2010, P 2 ACM SIGSPATIAL I, P19, DOI DOI 10.1145/1867699.1867703
   Zarrinkalam F., 2012, 2012 2nd International eConference on Computer and Knowledge Engineering (ICCKE 2012), P283, DOI 10.1109/ICCKE.2012.6395393
   Zhang DS, 2014, IEEE T EMERG TOP COM, V2, P254, DOI 10.1109/TETC.2014.2356493
   Zhang W., 2013, P 19 ACM SIGKDD INT, P910, DOI [10.1145/2487575.2487646, DOI 10.1145/2487575.2487646]
   ZHENG V. W., 2010, P 19 INT C WORLD WID, P1029, DOI DOI 10.1145/1772690.1772795
   Zheng VW, 2012, ARTIF INTELL, V184, P17, DOI 10.1016/j.artint.2012.02.002
   Zheng Y., 2012, P INT C WORLD WID WE
   Zheng Y, 2011, ACM T WEB, V5, DOI 10.1145/1921591.1921596
   Zuva T., 2012, INT J EMERGING TECHN, V2, P382
NR 117
TC 1
Z9 1
U1 4
U2 22
PU CAMBRIDGE UNIV PRESS
PI NEW YORK
PA 32 AVENUE OF THE AMERICAS, NEW YORK, NY 10013-2473 USA
SN 0269-8889
EI 1469-8005
J9 KNOWL ENG REV
JI Knowl. Eng. Rev.
PD JAN 16
PY 2017
VL 32
BP 1
EP 30
DI 10.1017/S0269888916000308
PG 30
WC Computer Science, Artificial Intelligence
SC Computer Science
GA EP1AJ
UT WOS:000397117500001
DA 2019-03-26
ER

PT J
AU Clayton, RB
   Ridgway, JL
   Hendrickse, J
AF Clayton, Russell B.
   Ridgway, Jessica L.
   Hendrickse, Joshua
TI Is plus size equal? The positive impact of average and plus-sized media
   fashion models on women's cognitive resource allocation, social
   comparisons, and body satisfaction
SO COMMUNICATION MONOGRAPHS
LA English
DT Article
DE Body image; self-discrepancy; social comparisons; LC4MP
ID LIMITED CAPACITY MODEL; SELF-DISCREPANCY; THIN-IDEAL; IMAGE CONCERNS;
   EXPOSURE; ADVERTISEMENTS; APPEARANCE; MESSAGES; COMMUNICATION; INSTAGRAM
AB During individual laboratory sessions, 49 women with an actual-ideal self-discrepancy randomly viewed 12 images of media fashion models varying in body types. Heart rate was recorded during image exposure. Self-report social comparisons and body satisfaction were measured following exposure to each image. A visual recognition test was administered following the last image. The results indicated that women reported the greatest body satisfaction and the least amount of social comparisons when viewing plus size models, but body satisfaction decreased and social comparisons increased when viewing average sized followed by thin size models. Further, as social comparisons increased (e.g., internal processing), external resource allocation and encoding decreased. The theoretical and applied implications from these findings are discussed.
C1 [Clayton, Russell B.; Hendrickse, Joshua] Florida State Univ, Sch Commun, Tallahassee, FL 32306 USA.
   [Ridgway, Jessica L.] Florida State Univ, Dept Retail Merchandising & Prod Dev, Tallahassee, FL 32306 USA.
RP Clayton, RB (reprint author), Florida State Univ, Sch Commun, Tallahassee, FL 32306 USA.
EM rclayton@fsu.edu
OI Ridgway, Jessica/0000-0001-7632-6160; Clayton,
   Russell/0000-0002-0471-1585
CR Altabe M, 1998, INT J EAT DISORDER, V23, P153, DOI 10.1002/(SICI)1098-108X(199803)23:2<153::AID-EAT5>3.3.CO;2-V
   Baird A. L., 2006, N AM J PSYCHOL, V8, DOI [10.1155/2012/490647, DOI 10.1155/2012/490647]
   Bandura A, 2001, MEDIA PSYCHOL, V3, P265, DOI 10.1207/S1532785XMEP0303_03
   Bartholow B. D., 2013, OXFORD HDB MEDIA PSY, P474
   Bessenoff GR, 2006, PSYCHOL WOMEN QUART, V30, P239, DOI 10.1111/j.1471-6402.2006.00292.x
   Bolls PD, 2002, COMMUN RES, V29, P537, DOI 10.1177/009365002236194
   BRADLEY MM, 1994, J BEHAV THER EXP PSY, V25, P49, DOI 10.1016/0005-7916(94)90063-9
   Cacioppo JT, 1999, J PERS SOC PSYCHOL, V76, P839, DOI 10.1037/0022-3514.76.5.839
   Cash Thomas F, 2002, Eat Disord, V10, P103, DOI 10.1080/10640260290081678
   Clayton R. B., 2017, HEALTH COMMUN, DOI [10.1080/10410236.2016.1220042, DOI 10.1080/10410236.2016.1220042]
   Clayton RB, 2017, J HEALTH COMMUN, V22, P254, DOI 10.1080/10810730.2016.1268222
   Clayton RB, 2015, J BROADCAST ELECTRON, V59, P57, DOI 10.1080/08838151.2014.998227
   COHEN BH, 1992, BIOL PSYCHOL, V33, P133, DOI 10.1016/0301-0511(92)90028-S
   Dittmar H, 2009, J SOC CLIN PSYCHOL, V28, P43, DOI 10.1521/jscp.2009.28.1.43
   Fardouly J, 2015, BODY IMAGE, V12, P82, DOI 10.1016/j.bodyim.2014.10.004
   Festinger L, 1954, HUM RELAT, V7, P117, DOI 10.1177/001872675400700202
   Grabe S, 2008, PSYCHOL BULL, V134, P460, DOI 10.1037/0033-2909.134.3.460
   Graham F.K., 1979, ORIENTING REFLEX HUM, P137
   Groesz LM, 2002, INT J EAT DISORDER, V31, P1, DOI 10.1002/eat.10005
   Halliwell E, 2004, J SOC CLIN PSYCHOL, V23, P104, DOI 10.1521/jscp.23.1.104.26989
   Hargreaves DA, 2009, PSYCHOL MEN MASCULIN, V10, P109, DOI 10.1037/a0014691
   Harper B, 2008, SEX ROLES, V58, P649, DOI 10.1007/s11199-007-9379-x
   Hendrickse J, 2017, COMPUT HUM BEHAV, V74, P92, DOI 10.1016/j.chb.2017.04.027
   HIGGINS ET, 1987, PSYCHOL REV, V94, P319, DOI 10.1037//0033-295X.94.3.319
   JACOBI L, 1994, J APPL SOC PSYCHOL, V24, P379, DOI 10.1111/j.1559-1816.1994.tb00588.x
   Joshi R, 2004, INT J EAT DISORDER, V35, P333, DOI 10.1002/eat.10253
   Jung J., 2001, CLOTH TEXT RES J, V19, P171, DOI DOI 10.1177/0887302X0101900403
   Keene J. R., COMMUNICATI IN PRESS, DOI [10.1080/08824096.2017.1334640, DOI 10.1080/08824096.2017.1334640]
   Kim J., 2007, CLOTH TEXT RES J, V25, P3, DOI DOI 10.1177/0887302X06296873
   Knobloch-Westerwick S, 2015, HEALTH COMMUN, V30, P1089, DOI 10.1080/10410236.2014.921270
   Lang A, 2000, J COMMUN, V50, P46, DOI 10.1111/j.1460-2466.2000.tb02833.x
   LANG A, 1995, J BROADCAST ELECTRON, V39, P313, DOI 10.1080/08838159509364309
   Lang A., 2009, SAGE HDB MEDIA PROCE, P193
   Lang A., 1994, MEASURING PSYCHOL RE, P99
   Lang A, 2006, J COMMUN, V56, pS57, DOI 10.1111/j.1460-2466.2006.00283.x
   Levine M. P., 2004, MEDIAS ROLE PERPETUA
   Lewis N, 2016, J MEDIA PSYCHOL-GER, V28, P65, DOI 10.1027/1864-1105/a000151
   Lopez-Guimera G, 2010, MEDIA PSYCHOL, V13, P387, DOI 10.1080/15213269.2010.525737
   McCroskey James C, 1974, MEASUREMENT INTERPER
   Mills JS, 2002, PERS SOC PSYCHOL B, V28, P1687, DOI 10.1177/014616702237650
   MYERS PN, 1992, J COMMUN, V42, P108, DOI 10.1111/j.1460-2466.1992.tb00802.x
   Osborne R., 2016, SOCIAL PSYCHOL OTHER, P31
   Peck J, 2004, PSYCHOL MARKET, V21, P425, DOI 10.1002/mar.20012
   Polivy J, 2002, ANNU REV PSYCHOL, V53, P187, DOI 10.1146/annurev.psych.53.100901.135103
   Potter R. F., 2012, PSYCHOPHYSIOLOGICAL
   Potter R. F., 2008, J MEDIA PSYCHOL-GER, V20, P168, DOI DOI 10.1027/1864-1105.20.4.168
   Ridgway JL, 2017, CLOTH TEXT RES J, V35, P111, DOI 10.1177/0887302X16678335
   Ridgway JL, 2016, CYBERPSYCH BEH SOC N, V19, P2, DOI 10.1089/cyber.2015.0433
   Shapiro M. A., 1994, MEASURING PSYCHOL RE, P133
   Sokolov E. N., 1997, ORIENTING DEFENSE RE
   Strahan Erin J, 2006, Body Image, V3, P211, DOI 10.1016/j.bodyim.2006.07.004
   STRIEGELMOORE RH, 1986, AM PSYCHOL, V41, P246, DOI 10.1037/0003-066X.41.3.246
   Stunkard AJ, 1983, GENETICS NEUROLOGICA, P115
   Thompson J. K., 1999, EXACTING BEAUTY THEO, DOI [10.1037/10312-000, DOI 10.1037/10312-000]
   THORSON E, 1992, COMMUN RES, V19, P346, DOI 10.1177/009365092019003003
   Tiggemann M, 2004, J SOC CLIN PSYCHOL, V23, P23, DOI 10.1521/jscp.23.1.23.26991
   Tiggemann M., 2011, MENTAL HLTH RISKS SE, DOI [10.1037/12304-007, DOI 10.1037/12304-007]
   Vartanian LR., 2012, ENCY BLAND HUMAN APP, V2, P711, DOI DOI 10.1016/B978-0-12-384925-0.00112-7
   Wang Z, 2012, HUM COMMUN RES, V38, P485, DOI 10.1111/j.1468-2958.2012.01431.x
   WHO, 2016, OB OV
NR 60
TC 2
Z9 2
U1 9
U2 38
PU ROUTLEDGE JOURNALS, TAYLOR & FRANCIS LTD
PI ABINGDON
PA 2-4 PARK SQUARE, MILTON PARK, ABINGDON OX14 4RN, OXON, ENGLAND
SN 0363-7751
EI 1479-5787
J9 COMMUN MONOGR
JI Commun. Monogr.
PY 2017
VL 84
IS 3
BP 406
EP 422
DI 10.1080/03637751.2017.1332770
PG 17
WC Communication
SC Communication
GA FD5LR
UT WOS:000407572400007
DA 2019-03-26
ER

PT J
AU Khodarahimi, S
   Fathi, R
AF Khodarahimi, Siamak
   Fathi, Rayhan
TI The Role of Online Social Networking on Emotional Functioning in a
   Sample of Iranian Adolescents and Young Adults
SO JOURNAL OF TECHNOLOGY IN HUMAN SERVICES
LA English
DT Article
DE Age; anxiety; depression; gender; online social networking; stress
ID BECK DEPRESSION INVENTORY; PERCEIVED STRESS SCALE; PSYCHOMETRIC
   PROPERTIES; ANXIETY INVENTORY; PSYCHIATRIC OUTPATIENTS; MEDIA VIOLENCE;
   PREVALENCE; DISORDERS; SUPPORT; IMPACT
AB The role of online social messaging applications on perceived stress, anxiety, and depression in relation to the moderating influence of age and gender in an Iranian sample was investigated in this study. A demographic questionnaire, the Perceived Stress Scale (PSS), the Beck Anxiety Inventory (BAI), and the Beck Depression Inventory II (BDI-II) were utilized in the present research. The resulting data indicated that social networking nonusers had significantly lower levels of anxiety and depression than users of Viber, WhatsApp, Line, Telegram, Tango, Instagram, Facebook, and other social networking applications. Users of WhatsApp, Viber, and other social networking applications had significantly lower levels of anxiety in comparison to users of the Line, Telegram, Tango, Instagram, and Facebook social networking applications. Young adults and females had a significantly higher anxiety level than adolescents and males in this sample.
C1 [Khodarahimi, Siamak] Islamic Azad Univ, Eghlid Branch, Eghlid, Iran.
   [Fathi, Rayhan] Islamic Azad Univ, Shiraz Branch, Shiraz, Iran.
RP Khodarahimi, S (reprint author), Islamic Azad Univ, Eghlid Branch, Post Doctorate Fellowship Psychol, Eghlid 73815114, Iran.
EM khodarahimi@yahoo.com
RI Khodarahimi, Siamak/H-9959-2013
OI Khodarahimi, Siamak/0000-0003-1031-2078
FU Eghlid Branch, Islamic Azad University, Eghlid, Iran
FX This research was supported by Eghlid Branch, Islamic Azad University,
   Eghlid, Iran.
CR Andreou E, 2011, INT J ENV RES PUB HE, V8, P3287, DOI 10.3390/ijerph8083287
   Antonucci T.C, 2001, HDB PSYCHOL AGING, P427
   Beaudoin CE, 2007, CYBERPSYCHOL BEHAV, V10, P587, DOI 10.1089/cpb.2007.9986
   BECK AT, 1988, CLIN PSYCHOL REV, V8, P77, DOI 10.1016/0272-7358(88)90050-5
   Beck AT, 1990, MANUAL BECK ANXIETY
   Beck AT, 1996, MANUAL BECK DEPRESSI
   Bolton RN, 2013, J SERV MANAGE, V24, P245, DOI 10.1108/09564231311326987
   Borjalilu S, 2015, IRAN RED CRESCENT ME, V17, DOI 10.5812/ircmj.17767
   Cantor J, 2003, LEA COMMUN SER, P197
   COHEN S, 1983, J HEALTH SOC BEHAV, V24, P385, DOI 10.2307/2136404
   COHEN S, 1988, CLAR SYMP, P31
   CREAMER M, 1995, BEHAV RES THER, V33, P477, DOI 10.1016/0005-7967(94)00082-U
   Davila J, 2012, PSYCHOL POP MEDIA CU, V1, P72, DOI 10.1037/a0027512
   Development Institute of the Russian Federation, 2015, STAT SOC MED MESS AS
   Duggan M., 2015, MOBILE MESSAGING SOC
   FREEMAN LC, 1979, SOC NETWORKS, V1, P215, DOI 10.1016/0378-8733(78)90021-7
   Ghassemzadeh H, 2005, DEPRESS ANXIETY, V21, P185, DOI 10.1002/da.20070
   Ghofranipour F, 2013, INT J PREVENTIVE MED, V4, P1217
   Hrastinski S, 2009, COMPUT EDUC, V52, P78, DOI 10.1016/j.compedu.2008.06.009
   Huesmann LR, 2007, J ADOLESCENT HEALTH, V41, pS6, DOI 10.1016/j.jadohealth.2007.09.005
   ISNA, 2014, RES NAT SURV YOUTH A
   Kabacoff RI, 1997, J ANXIETY DISORD, V11, P33, DOI 10.1016/S0887-6185(96)00033-3
   Kalpidou M, 2011, CYBERPSYCH BEH SOC N, V14, P183, DOI 10.1089/cyber.2010.0061
   Khodarahimi S., 2012, INT J PSYCHOL BEHAV, V2, P255, DOI [10.5923/j.ijpbs.20120206.09, DOI 10.5923/J.IJPBS.20120206.09]
   Khodarahimi S., 2016, MED PRESS ARGENTINA, V102, P1, DOI 10.4172/lpma.1000199
   Kobler F., 2010, 16 AM C INF SYST LIM
   Koochaki G. M., 2011, Eastern Mediterranean Health Journal, V17, P593
   Lee EH, 2012, ASIAN NURS RES, V6, P121, DOI 10.1016/j.anr.2012.08.004
   Leung L, 2007, CYBERPSYCHOL BEHAV, V10, P204, DOI 10.1089/cpb.2006.9967
   Lin H, 2014, COMPUT HUM BEHAV, V41, P342, DOI 10.1016/j.chb.2014.09.045
   Martinsen EW, 2008, NORD J PSYCHIAT, V62, P25, DOI 10.1080/08039480802315640
   McLean CP, 2011, J PSYCHIATR RES, V45, P1027, DOI 10.1016/j.jpsychires.2011.03.006
   Mitchell J. Clyde, 1980, NUMERICAL TECHNIQUES
   Modi AC, 2011, PEDIATR PULM, V46, P153, DOI 10.1002/ppul.21334
   Moen P., 2001, HDB AGING SOCIAL SCI, V5, P179
   O'Keeffe GS, 2011, PEDIATRICS, V127, P800, DOI 10.1542/peds.2011-0054
   O'Rorke K., 2006, J ARIZONA BUSINESS E, V25, P72
   Oliver MB, 2006, PSYCHOLOGY OF ENTERTAINMENT, P329
   Oliver MB, 2003, LEA COMMUN SER, P85
   Ono E., 2011, 2011 IEEE SICE INT S
   Pierce T, 2009, COMPUT HUM BEHAV, V25, P1367, DOI 10.1016/j.chb.2009.06.003
   Rettie R., 2003, 6 ANN INT WORKSH PRE
   Rosen LD, 2013, COMPUT HUM BEHAV, V29, P1243, DOI 10.1016/j.chb.2012.11.012
   Scott J., 2000, SOCIAL NETWORK ANAL
   Selfhout MHW, 2009, J ADOLESCENCE, V32, P819, DOI 10.1016/j.adolescence.2008.10.011
   STEER RA, 1995, PSYCHOL REP, V76, P459, DOI 10.2466/pr0.1995.76.2.459
   Tang J., 2011, IEEE T AFFECT COMPUT, V10, P1
   Vygotsky L. S., 1978, MIND SOC DEV HIGHER
   Wang YP, 2013, REV BRAS PSIQUIATR, V35, P416, DOI 10.1590/1516-4446-2012-1048
   Wellman B, 2001, SCIENCE, V293, P2031, DOI 10.1126/science.1065547
   Widen G., 2015, ICONFERENCE 2015 NEW
   Yang Y., 2014, 28 AAAI C ART INT QU
   Zarafshan Hadi, 2015, Iran J Psychiatry, V10, P1
   Zillmann D., 1988, COMMUNICATION SOCIAL, P147
NR 54
TC 0
Z9 0
U1 0
U2 10
PU ROUTLEDGE JOURNALS, TAYLOR & FRANCIS LTD
PI ABINGDON
PA 2-4 PARK SQUARE, MILTON PARK, ABINGDON OX14 4RN, OXON, ENGLAND
SN 1522-8835
EI 1522-8991
J9 J TECHNOL HUMAN SERV
JI J. Technol. Human Serv.
PY 2017
VL 35
IS 2
BP 120
EP 134
DI 10.1080/15228835.2017.1293587
PG 15
WC Social Work
SC Social Work
GA FB3KR
UT WOS:000406042000002
DA 2019-03-26
ER

PT J
AU Holland, G
   Tiggemann, M
AF Holland, Grace
   Tiggemann, Marika
TI "Strong beats skinny every time": Disordered eating and compulsive
   exercise in women who post fitspiration on Instagram
SO INTERNATIONAL JOURNAL OF EATING DISORDERS
LA English
DT Article
DE fitspiration; social networking; Instagram; disordered eating;
   compulsive exercise
ID BODY-IMAGE CONCERNS; ADOLESCENT GIRLS; FACEBOOK; VALIDATION; INVENTORY;
   INTERNET
AB ObjectiveFitspiration is a recent Internet trend designed to motivate people to eat healthily and to exercise. The aim of the study was to investigate disordered eating and exercise in women who post fitspiration on Instagram.
   MethodParticipants were 101 women who post fitspiration images on Instagram and a comparison group of 102 women who post travel images. Both groups completed measures of disordered eating and compulsive exercise.
   ResultsWomen who post fitspiration images scored significantly higher on drive for thinness, bulimia, drive for muscularity, and compulsive exercise. Almost a fifth (17.5%) of these women were at risk for diagnosis of a clinical eating disorder, compared to 4.3% of the travel group. Compulsive exercise was related to disordered eating in both groups, but the relationship was significantly stronger for women who post fitspiration images.
   DiscussionFor some women, posting fitspiration images on Instagram may signify maladaptive eating and exercise behaviors. (c) 2016 Wiley Periodicals, Inc. (Int J Eat Disord 2017; 50:76-79)
C1 [Holland, Grace; Tiggemann, Marika] Flinders Univ S Australia, Sch Psychol, Adelaide, SA, Australia.
RP Holland, G (reprint author), Flinders Univ S Australia, Sch Psychol, Adelaide, SA, Australia.
EM holl0210@uni.flinders.edu.au
CR Abena, 2013, THINSP FITSP SOC MED
   Bamber DJ, 2003, BRIT J SPORT MED, V37, P393, DOI 10.1136/bjsm.37.5.393
   Boepple L, 2016, INT J EAT DISORDER, V49, P98, DOI 10.1002/eat.22403
   Duncan LR, 2012, MEAS PHYS EDUC EXERC, V16, P1, DOI 10.1080/1091367X.2012.641442
   Fardouly J, 2015, BODY IMAGE, V12, P82, DOI 10.1016/j.bodyim.2014.10.004
   GARNER DM, 1983, INT J EAT DISORDER, V2, P15, DOI 10.1002/1098-108X(198321)2:2<15::AID-EAT2260020203>3.0.CO;2-6
   Garner DM, 1991, EATING DISORDERS INV
   Holland G, 2016, BODY IMAGE, V17, P100, DOI 10.1016/j.bodyim.2016.02.008
   Mabe AG, 2014, INT J EAT DISORDER, V47, P516, DOI 10.1002/eat.22254
   Meier EP, 2014, CYBERPSYCH BEH SOC N, V17, P199, DOI 10.1089/cyber.2013.0305
   Meyer C, 2011, EUR EAT DISORD REV, V19, P174, DOI 10.1002/erv.1122
   Morris J., 2008, ABC EATING DISORDERS, P15
   Pew Research Centre, 2015, SOC NETW FACT SHEETS
   SCHOEMAKER C, 1994, INT J EAT DISORDER, V15, P387, DOI 10.1002/eat.2260150409
   Shalala DE, 2000, HLTH PEOPL 2010
   Thompson J. L., 1991, BEHAV THERAPIST, P137
   Tiggemann M, 2015, BODY IMAGE, V15, P61, DOI 10.1016/j.bodyim.2015.06.003
   Tiggemann M, 2014, J EARLY ADOLESCENCE, V34, P606, DOI 10.1177/0272431613501083
   Tiggemann M, 2013, INT J EAT DISORDER, V46, P630, DOI 10.1002/eat.22141
   Yelland Christine, 2003, Eat Behav, V4, P107
NR 20
TC 20
Z9 20
U1 19
U2 129
PU WILEY
PI HOBOKEN
PA 111 RIVER ST, HOBOKEN 07030-5774, NJ USA
SN 0276-3478
EI 1098-108X
J9 INT J EAT DISORDER
JI Int. J. Eating Disord.
PD JAN
PY 2017
VL 50
IS 1
BP 76
EP 79
DI 10.1002/eat.22559
PG 4
WC Psychology, Clinical; Nutrition & Dietetics; Psychiatry; Psychology
SC Psychology; Nutrition & Dietetics; Psychiatry
GA EG4SS
UT WOS:000391034600009
PM 27302867
DA 2019-03-26
ER

PT J
AU Brown, Z
   Tiggemann, M
AF Brown, Zoe
   Tiggemann, Marika
TI Attractive celebrity and peer images on Instagram: Effect on women's
   mood and body image
SO BODY IMAGE
LA English
DT Article
DE Body image; Celebrity; Peer; Instagram; Media; Social comparison
ID SOCIAL COMPARISONS; ADOLESCENT GIRLS; EATING-DISORDERS; THIN-IDEAL;
   MEDIA; FACEBOOK; DISSATISFACTION; DISTURBANCE; INTERNET; EXERCISE
AB A large body of research has documented that exposure to images of thin fashion models contributes to women's body dissatisfaction. The present study aimed to experimentally investigate the impact of attractive celebrity and peer images on women's body image. Participants were 138 female undergraduate students who were randomly assigned to view either a set of celebrity images, a set of equally attractive unknown peer images, or a control set of travel images. All images were sourced from public Instagram profiles. Results showed that exposure to celebrity and peer images increased negative mood and body dissatisfaction relative to travel images, with no significant difference between celebrity and peer images. This effect was mediated by state appearance comparison. In addition, celebrity worship moderated an increased effect of celebrity images on body dissatisfaction. It was concluded that exposure to attractive celebrity and peer images can be detrimental to women's body image. (C) 2016 Elsevier Ltd. All rights reserved.
C1 [Brown, Zoe; Tiggemann, Marika] Flinders Univ S Australia, Sch Psychol, GPO Box 2100, Adelaide, SA 5001, Australia.
RP Brown, Z (reprint author), Flinders Univ S Australia, Sch Psychol, GPO Box 2100, Adelaide, SA 5001, Australia.
EM zoe.brown@flinders.edu.au
OI Tiggemann, Marika/0000-0001-9729-5543; Brown, Zoe/0000-0002-4985-1004
CR Aiken L. S., 1991, MULTIPLE REGRESSION
   Bessenoff GR, 2006, PSYCHOL WOMEN QUART, V30, P239, DOI 10.1111/j.1471-6402.2006.00292.x
   Fardouly J, 2015, BODY IMAGE, V13, P38, DOI 10.1016/j.bodyim.2014.12.002
   Fardouly J, 2015, BODY IMAGE, V12, P82, DOI 10.1016/j.bodyim.2014.10.004
   Festinger L, 1954, HUM RELAT, V7, P117, DOI 10.1177/001872675400700202
   GARROW JS, 1985, INT J OBESITY, V9, P147
   GILBERT DT, 1995, J PERS SOC PSYCHOL, V69, P227, DOI 10.1037/0022-3514.69.2.227
   Grabe S, 2008, PSYCHOL BULL, V134, P460, DOI 10.1037/0033-2909.134.3.460
   Groesz LM, 2002, INT J EAT DISORDER, V31, P1, DOI 10.1002/eat.10005
   Harrison K, 1997, J BROADCAST ELECTRON, V41, P478
   HEINBERG LJ, 1992, J SOC BEHAV PERS, V7, P335
   Heinberg LJ, 1995, J SOC CLIN PSYCHOL, V14, P325, DOI 10.1521/jscp.1995.14.4.325
   Jones DC, 2001, SEX ROLES, V45, P645, DOI 10.1023/A:1014815725852
   Kharpal Arjun, 2015, FACEBOOKS INSTAGRAM
   Krones PG, 2005, INT J EAT DISORDER, V38, P134, DOI 10.1002/eat.20171
   Leahey TM, 2008, BODY IMAGE, V5, P307, DOI 10.1016/j.bodyim.2008.03.002
   Levine MP, 2009, J SOC CLIN PSYCHOL, V28, P9, DOI 10.1521/jscp.2009.28.1.9
   Mabe AG, 2014, INT J EAT DISORDER, V47, P516, DOI 10.1002/eat.22254
   Maltby J, 2005, BRIT J HEALTH PSYCH, V10, P17, DOI 10.1348/135910704X15257
   Manago AM, 2008, J APPL DEV PSYCHOL, V29, P446, DOI 10.1016/j.appdev.2008.07.001
   McCutcheon LE, 2002, BRIT J PSYCHOL, V93, P67, DOI 10.1348/000712602162454
   Meier EP, 2014, CYBERPSYCH BEH SOC N, V17, P199, DOI 10.1089/cyber.2013.0305
   Myers TA, 2009, J ABNORM PSYCHOL, V118, P683, DOI 10.1037/a0016763
   Preacher KJ, 2008, BEHAV RES METHODS, V40, P879, DOI 10.3758/BRM.40.3.879
   Ridolfi DR, 2011, SEX ROLES, V65, P491, DOI 10.1007/s11199-011-9961-0
   Shorter L, 2008, J APPL SOC PSYCHOL, V38, P1364, DOI 10.1111/j.1559-1816.2008.00351.x
   Statista, 2015, AV NUMB INST FOLL TE
   Strahan Erin J, 2006, Body Image, V3, P211, DOI 10.1016/j.bodyim.2006.07.004
   Swami V, 2011, SCAND J PSYCHOL, V52, P57, DOI 10.1111/j.1467-9450.2010.00836.x
   Telegraph, 2016, TELEGRAPH
   Thompson J. K., 1999, EXACTING BEAUTY THEO
   Tiggemann M, 2004, J SOC CLIN PSYCHOL, V23, P23, DOI 10.1521/jscp.23.1.23.26991
   Tiggemann M., 2011, BODY IMAGE HDB SCI P, P12
   Tiggemann M, 2015, BODY IMAGE, V15, P61, DOI 10.1016/j.bodyim.2015.06.003
   Tiggemann M, 2014, J EARLY ADOLESCENCE, V34, P606, DOI 10.1177/0272431613501083
   Tiggemann M, 2013, INT J EAT DISORDER, V46, P630, DOI 10.1002/eat.22141
   Tiggemann M, 2010, SEX ROLES, V63, P79, DOI 10.1007/s11199-010-9789-z
   Tiggemann M, 2010, PSYCHOL WOMEN QUART, V34, P356, DOI 10.1111/j.1471-6402.2010.01581.x
   Tiggemann M, 2009, J SOC CLIN PSYCHOL, V28, P73, DOI 10.1521/jscp.2009.28.1.73
   Trottier K, 2007, J SOC CLIN PSYCHOL, V26, P155, DOI 10.1521/jscp.2007.26.2.155
   Want SC, 2009, BODY IMAGE, V6, P257, DOI 10.1016/j.bodyim.2009.07.008
   Wasilenko KA, 2007, INT J EAT DISORDER, V40, P740, DOI 10.1002/eat.20433
   WHEELER L, 1992, J PERS SOC PSYCHOL, V62, P760, DOI 10.1037//0022-3514.62.5.760
   Wilksch SM, 2015, PSYCHOL MED, V45, P1811, DOI 10.1017/S003329171400289X
NR 44
TC 28
Z9 29
U1 50
U2 253
PU ELSEVIER SCIENCE BV
PI AMSTERDAM
PA PO BOX 211, 1000 AE AMSTERDAM, NETHERLANDS
SN 1740-1445
EI 1873-6807
J9 BODY IMAGE
JI Body Image
PD DEC
PY 2016
VL 19
BP 37
EP 43
DI 10.1016/j.bodyim.2016.08.007
PG 7
WC Psychology, Clinical; Psychiatry; Psychology, Multidisciplinary
SC Psychology; Psychiatry
GA EG0KI
UT WOS:000390721300005
PM 27598763
DA 2019-03-26
ER

PT J
AU Yang, CC
AF Yang, Chia-chen
TI Instagram Use, Loneliness, and Social Comparison Orientation: Interact
   and Browse on Social Media, But Don't Compare
SO CYBERPSYCHOLOGY BEHAVIOR AND SOCIAL NETWORKING
LA English
DT Article
DE loneliness; social networking site; social comparison; well-being;
   social media
ID COLLEGE-STUDENTS; FACEBOOK USE; PERSONALITY; ADJUSTMENT; PATTERNS;
   SCALE; SITES; ENVY
AB Ever since the emergence of social networking sites (SNSs), it has remained a question without a conclusive answer whether SNSs make people more or less lonely. To achieve a better understanding, researchers need to move beyond studying overall SNS usage. In addition, it is necessary to attend to personal attributes as potential moderators. Given that SNSs provide rich opportunities for social comparison, one highly relevant personality trait would be social comparison orientation (SCO), and yet this personal attribute has been understudied in social media research. Drawing on literature of psychosocial implications of social media use and SCO, this study explored associations between loneliness and various Instagram activities and the role of SCO in this context. A total of 208 undergraduate students attending a U.S. mid-southern university completed a self-report survey (M-age=19.43, SD=1.35; 78 percent female; 57 percent White). Findings showed that Instagram interaction and Instagram browsing were both related to lower loneliness, whereas Instagram broadcasting was associated with higher loneliness. SCO moderated the relationship between Instagram use and loneliness such that Instagram interaction was related to lower loneliness only for low SCO users. The results revealed implications for healthy SNS use and the importance of including personality traits and specific SNS use patterns to disentangle the role of SNS use in psychological well-being.
C1 [Yang, Chia-chen] Univ Memphis, Dept Counseling Educ Psychol & Res, 303D Ball Hall, Memphis, TN 38152 USA.
RP Yang, CC (reprint author), Univ Memphis, Dept Counseling Educ Psychol & Res, 303D Ball Hall, Memphis, TN 38152 USA.
EM cyang2@memphis.edu
CR Blight MG, 2015, COMPUT HUM BEHAV, V53, P366, DOI 10.1016/j.chb.2015.07.029
   Brandtzaeg PB, 2012, J COMPUT-MEDIAT COMM, V17, P467, DOI 10.1111/j.1083-6101.2012.01580.x
   Burke M, 2010, CHI2010: PROCEEDINGS OF THE 28TH ANNUAL CHI CONFERENCE ON HUMAN FACTORS IN COMPUTING SYSTEMS, VOLS 1-4, P1909
   Buunk A. P., 2006, SOCIAL COMP SOCIAL P, P15
   Costa P., 1992, REVISED NEO PERSONAL
   Deters FG, 2013, SOC PSYCHOL PERS SCI, V4, P579, DOI 10.1177/1948550612469233
   Duggan  Maeve, 2014, SOCIAL MEDIA UPDATE
   Festinger L, 1954, HUM RELAT, V7, P117, DOI 10.1177/001872675400700202
   Gibbons FX, 1999, J PERS SOC PSYCHOL, V76, P129, DOI 10.1037/0022-3514.76.1.129
   Heinrich LA, 2006, CLIN PSYCHOL REV, V26, P695, DOI 10.1016/j.cpr.2006.04.002
   Kraut R, 1998, AM PSYCHOL, V53, P1017, DOI 10.1037//0003-066X.53.9.1017
   Kraut R, 2015, COMMUN ACM, V58, P94, DOI 10.1145/2739043
   Lee E, 2014, PERS INDIV DIFFER, V69, P162, DOI 10.1016/j.paid.2014.05.020
   Lim M, 2015, COMPUT HUM BEHAV, V51, P300, DOI 10.1016/j.chb.2015.05.013
   Lou LL, 2012, J EDUC COMPUT RES, V46, P105, DOI 10.2190/EC.46.1.e
   Misra S, 2014, ENVIRON BEHAV, V48, P1
   Patterson AC, 2010, SOC SCI MED, V71, P181, DOI 10.1016/j.socscimed.2010.03.024
   Pollet TV, 2011, CYBERPSYCH BEH SOC N, V14, P253, DOI 10.1089/cyber.2010.0161
   Russell DW, 1996, J PERS ASSESS, V66, P20, DOI 10.1207/s15327752jpa6601_2
   Ryan T, 2011, COMPUT HUM BEHAV, V27, P1658, DOI 10.1016/j.chb.2011.02.004
   Steinfield C, 2008, J APPL DEV PSYCHOL, V29, P434, DOI 10.1016/j.appdev.2008.07.002
   Tandoc EC, 2015, COMPUT HUM BEHAV, V43, P139, DOI 10.1016/j.chb.2014.10.053
   Verduyn P, 2015, J EXP PSYCHOL GEN, V144, P480, DOI 10.1037/xge0000057
   Vogel EA, 2014, PSYCHOL POP MEDIA CU, V3, P206, DOI 10.1037/ppm0000047
   Vogel EA, 2015, PERS INDIV DIFFER, V86, P249, DOI 10.1016/j.paid.2015.06.026
   WILLS TA, 1981, PSYCHOL BULL, V90, P245, DOI 10.1037/0033-2909.90.2.245
   WOOD JV, 1989, PSYCHOL BULL, V106, P231, DOI 10.1037//0033-2909.106.2.231
   Wu YCJ, 2015, COMPUT HUM BEHAV, V51, P880, DOI 10.1016/j.chb.2014.11.014
   Yang C-c, 2016, S BIENN C SOC RES AD
   Yang CC, 2016, J YOUTH ADOLESCENCE, V45, P402, DOI 10.1007/s10964-015-0385-y
   Yang CC, 2015, COMPUT HUM BEHAV, V46, P245, DOI 10.1016/j.chb.2015.01.015
   Yang CC, 2014, NEW MEDIA SOC, V16, P5, DOI 10.1177/1461444812472486
   Yang CC, 2013, J YOUTH ADOLESCENCE, V42, P403, DOI 10.1007/s10964-012-9836-x
NR 33
TC 13
Z9 13
U1 14
U2 118
PU MARY ANN LIEBERT, INC
PI NEW ROCHELLE
PA 140 HUGUENOT STREET, 3RD FL, NEW ROCHELLE, NY 10801 USA
SN 2152-2715
EI 2152-2723
J9 CYBERPSYCH BEH SOC N
JI Cyberpsychology Behav. Soc. Netw.
PD DEC
PY 2016
VL 19
IS 12
BP 703
EP 708
DI 10.1089/cyber.2016.0201
PG 6
WC Psychology, Social
SC Psychology
GA EF5ET
UT WOS:000390354200003
PM 27855266
DA 2019-03-26
ER

PT J
AU van Zanten, BT
   Van Berkel, DB
   Meentemeyer, RK
   Smith, JW
   Tieskens, KF
   Verburg, PH
AF van Zanten, Boris T.
   Van Berkel, Derek B.
   Meentemeyer, Ross K.
   Smith, Jordan W.
   Tieskens, Koen F.
   Verburg, Peter H.
TI Continental-scale quantification of landscape values using social media
   data
SO PROCEEDINGS OF THE NATIONAL ACADEMY OF SCIENCES OF THE UNITED STATES OF
   AMERICA
LA English
DT Article
DE cross-cultural analysis; volunteered geolocated content; outdoor
   recreation and leisure; cultural ecosystem services; European landscape
ID CULTURAL ECOSYSTEM SERVICES; RECREATION; INDICATORS; QUANTIFY; ECOLOGY;
   TOURISM
AB Individuals, communities, and societies ascribe a diverse array of values to landscapes. These values are shaped by the aesthetic, cultural, and recreational benefits and services provided by those landscapes. However, across the globe, processes such as urbanization, agricultural intensification, and abandonment are threatening landscape integrity, altering the personally meaningful connections people have toward specific places. Existing methods used to study landscape values, such as social surveys, are poorly suited to capture dynamic landscape-scale processes across large geographic extents. Social media data, by comparison, can be used to indirectly measure and identify valuable features of landscapes at a regional, continental, and perhaps even worldwide scale. We evaluate the usefulness of different social media platforms-Panoramio, Flickr, and Instagram-and quantify landscape values at a continental scale. We find Panoramio, Flickr, and Instagram data can be used to quantify landscape values, with features of Instagram being especially suitable due to its relatively large population of users and its functional ability of allowing users to attach personally meaningful comments and hashtags to their uploaded images. Although Panoramio, Flickr, and Instagram have different user profiles, our analysis revealed similar patterns of landscape values across Europe across the three platforms. We also found variables describing accessibility, population density, income, mountainous terrain, or proximity towater explained a significant portion of observed variation across data from the different platforms. Social media data can be used to extend our understanding of how and where individuals ascribe value to landscapes across diverse social, political, and ecological boundaries.
C1 [van Zanten, Boris T.; Tieskens, Koen F.; Verburg, Peter H.] Vrije Univ Amsterdam, Fac Earth & Life Sci, Environm Geog Grp, NL-1081 HV Amsterdam, Netherlands.
   [Van Berkel, Derek B.; Meentemeyer, Ross K.] North Carolina State Univ, Coll Nat Resources, Ctr Geospatial Analyt, Raleigh, NC 27695 USA.
   [Smith, Jordan W.] Utah State Univ, Dept Environm & Soc, Logan, UT 84322 USA.
   [Smith, Jordan W.] Utah State Univ, Inst Outdoor Recreat & Tourism, Logan, UT 84322 USA.
RP van Zanten, BT (reprint author), Vrije Univ Amsterdam, Fac Earth & Life Sci, Environm Geog Grp, NL-1081 HV Amsterdam, Netherlands.
EM boris.zanten@vu.nl
RI Verburg, Peter/A-8469-2010
OI Verburg, Peter/0000-0002-6977-7104; Van Berkel,
   Derek/0000-0002-1001-783X; Smith, Jordan/0000-0001-7036-4887; Tieskens,
   Koen/0000-0003-2577-331X
FU European Commission 7th Framework Programme through the project OPERAs
FX We thank the two anonymous reviewers for their valuable feedback and
   acknowledge the technical assistance of Niels de Hoog. The authors
   acknowledge funding from the European Commission 7th Framework Programme
   through the project OPERAs (Operational Potential of Ecosystem Research
   Applications; www.operas-project.eu).
CR Arriaza M, 2004, LANDSCAPE URBAN PLAN, V69, P115, DOI 10.1016/j.landurbplan.2003.10.029
   Bates D, 2015, J STAT SOFTW, V67, P1
   Bivand RS, 2015, J STAT SOFTW, V63, P1
   Brandtzaeg PB, 2012, J COMPUT-MEDIAT COMM, V17, P467, DOI 10.1111/j.1083-6101.2012.01580.x
   Brown G., 2015, ECOSYST SERV, V13, P1
   Brown G, 2007, APPL GEOGR, V27, P89, DOI 10.1016/j.apgeog.2006.11.002
   Garcia-Palomares JC, 2015, APPL GEOGR, V63, P408, DOI 10.1016/j.apgeog.2015.08.002
   Casalegno S, 2013, PLOS ONE, V8, DOI 10.1371/journal.pone.0068437
   Conover MD, 2013, PLOS ONE, V8, DOI 10.1371/journal.pone.0055957
   Daniel TC, 2012, P NATL ACAD SCI USA, V109, P8812, DOI 10.1073/pnas.1114773109
   De Longueville B, 2009, P 2009 INT WORKSH LO, P73, DOI [10.1145/1629890.1629907, DOI 10.1145/1629890.1629907]
   Deville P, 2014, P NATL ACAD SCI USA, V111, P15888, DOI 10.1073/pnas.1408439111
   Di Minin E, 2015, FRONT ENV SCI, V3, P1
   Duggan M, 2015, DEMOGRAPHICS SOCIAL
   Dunkel A, 2015, LANDSCAPE URBAN PLAN, V142, P173, DOI 10.1016/j.landurbplan.2015.02.022
   EAA (European Environment Agency), 2007, CLC2006 TECHNICAL GU
   Gobster PH, 2007, LANDSCAPE ECOL, V22, P959, DOI 10.1007/s10980-007-9110-x
   Goodchild MF, 2007, GEOJOURNAL, V69, P211, DOI 10.1007/s10708-007-9111-y
   Goodchild MF, 2010, INT J DIGIT EARTH, V3, P231, DOI 10.1080/17538941003759255
   Green RE, 2005, SCIENCE, V307, P550, DOI 10.1126/science.1106049
   Gret-Regamey A, 2015, ECOSYST SERV, V13, P16, DOI 10.1016/j.ecoser.2014.10.008
   Griffith DA, 2006, ECOLOGY, V87, P2603, DOI 10.1890/0012-9658(2006)87[2603:SMIETF]2.0.CO;2
   Haines-Young R, 2012, ECOL INDIC, V21, P39, DOI 10.1016/j.ecolind.2011.09.004
   Pastur GM, 2016, LANDSCAPE ECOL, V31, P383, DOI 10.1007/s10980-015-0254-9
   Mocanu D, 2013, PLOS ONE, V8, DOI 10.1371/journal.pone.0061981
   Munroe DK, 2013, CURR OPIN ENV SUST, V5, P471, DOI 10.1016/j.cosust.2013.06.010
   Nakagawa S, 2013, METHODS ECOL EVOL, V4, P133, DOI 10.1111/j.2041-210x.2012.00261.x
   Norton LR, 2012, LAND USE POLICY, V29, P449, DOI 10.1016/j.landusepol.2011.09.002
   Paracchini ML, 2014, ECOL INDIC, V45, P371, DOI 10.1016/j.ecolind.2014.04.018
   Plieninger T, 2013, LAND USE POLICY, V33, P118, DOI 10.1016/j.landusepol.2012.12.013
   R Development Core Team, 2008, R LANG ENV STAT COMP
   Ruths D, 2014, SCIENCE, V346, P1063, DOI 10.1126/science.346.6213.1063
   Schulp CJE, 2014, PLOS ONE, V9, DOI 10.1371/journal.pone.0109643
   Seto KC, 2012, P NATL ACAD SCI USA, V109, P16083, DOI 10.1073/pnas.1211658109
   Tveit MS, 2009, J ENVIRON MANAGE, V90, P2882, DOI 10.1016/j.jenvman.2007.12.021
   Van Berkel DB, 2014, APPL GEOGR, V54, P139, DOI 10.1016/j.apgeog.2014.07.012
   van Berkel DB, 2011, LAND USE POLICY, V28, P447, DOI 10.1016/j.landusepol.2010.09.002
   van Zanten BT, 2014, LANDSCAPE URBAN PLAN, V132, P89, DOI 10.1016/j.landurbplan.2014.08.012
   Willemen L, 2015, PLOS ONE, V10, DOI 10.1371/journal.pone.0129785
   WILLIS KG, 1993, J ENVIRON MANAGE, V37, P1, DOI 10.1006/jema.1993.1001
   Wood SA, 2013, SCI REP-UK, V3, DOI 10.1038/srep02976
NR 41
TC 30
Z9 30
U1 5
U2 42
PU NATL ACAD SCIENCES
PI WASHINGTON
PA 2101 CONSTITUTION AVE NW, WASHINGTON, DC 20418 USA
SN 0027-8424
J9 P NATL ACAD SCI USA
JI Proc. Natl. Acad. Sci. U. S. A.
PD NOV 15
PY 2016
VL 113
IS 46
BP 12974
EP 12979
DI 10.1073/pnas.1614158113
PG 6
WC Multidisciplinary Sciences
SC Science & Technology - Other Topics
GA ED6MQ
UT WOS:000388970100045
PM 27799537
OA Green Published, Bronze
DA 2019-03-26
ER

PT J
AU Fardouly, J
   Vartanian, LR
AF Fardouly, Jasmine
   Vartanian, Lenny R.
TI Social Media and Body Image Concerns: Current Research and Future
   Directions
SO CURRENT OPINION IN PSYCHOLOGY
LA English
DT Review
ID ADOLESCENT GIRLS; SELF-OBJECTIFICATION; FACEBOOK USAGE; DISSATISFACTION;
   INTERNALIZATION; DISTURBANCE; PREDICTORS; INTERNET; DESIRE; SKINNY
AB This paper provides an overview of research on social media and body image. Correlational studies consistently show that social media usage (particularly Facebook) is associated with body image concerns among young women and men, and longitudinal studies suggest that this association may strengthen over time. Furthermore, appearance comparisons play a role in the relationship between social media and body image. Experimental studies, however, suggest that brief exposure to one's own Facebook account does not negatively impact young women's appearance concerns. Further longitudinal and experimental research is needed to determine which aspects of social media are most detrimental to people's body image concerns. Research is also needed on more diverse samples as well as other social media platforms (e.g., Instagram).
C1 [Fardouly, Jasmine; Vartanian, Lenny R.] UNSW Australia, Sch Psychol, Sydney, NSW 2052, Australia.
RP Fardouly, J; Vartanian, LR (reprint author), UNSW Australia, Sch Psychol, Sydney, NSW 2052, Australia.
EM jasmine.fardouly@unsw.edu.au; l.vartanian@unsw.edu.au
RI ; Fardouly, Jasmine/F-5430-2014
OI Vartanian, Lenny/0000-0001-8238-6151; Fardouly,
   Jasmine/0000-0001-5648-6757
CR Barlett CP, 2008, J SOC CLIN PSYCHOL, V27, P279, DOI 10.1521/jscp.2008.27.3.279
   Bearman SK, 2006, J YOUTH ADOLESCENCE, V35, P229, DOI 10.1007/s10964-005-9010-9
   Berg KC, 2009, EAT BEHAV, V10, P137, DOI 10.1016/j.eatbeh.2009.03.003
   Carey RN, 2014, BODY IMAGE, V11, P81, DOI 10.1016/j.bodyim.2013.09.006
   Cohen R, 2015, J EAT DISOR IN PRESS
   de Vries DA, 2014, SEX ROLES, V71, P283, DOI 10.1007/s11199-014-0412-6
   Fardouly J, 2015, PSYCHOL WOM IN PRESS
   Fardouly J, 2015, BODY IMAGE, V13, P38, DOI 10.1016/j.bodyim.2014.12.002
   Fardouly J, 2015, BODY IMAGE, V12, P82, DOI 10.1016/j.bodyim.2014.10.004
   Ferguson CJ, 2014, J YOUTH ADOLESCENCE, V43, P1, DOI 10.1007/s10964-012-9898-9
   Fox J, 2015, PERS INDIV DIFFER, V76, P161, DOI 10.1016/j.paid.2014.12.017
   GlobalWebIndex, 2015, GLOBALWEBINDEXS Q RE
   Grabe S, 2008, PSYCHOL BULL, V134, P460, DOI 10.1037/0033-2909.134.3.460
   Groesz LM, 2002, INT J EAT DISORDER, V31, P1, DOI 10.1002/eat.10005
   Haferkamp N, 2011, CYBERPSYCH BEH SOC N, V14, P309, DOI 10.1089/cyber.2010.0120
   Hayes M, 2015, COMPUT HUM BEHAV, V49, P507, DOI 10.1016/j.chb.2015.03.040
   Hew KF, 2011, COMPUT HUM BEHAV, V27, P662, DOI 10.1016/j.chb.2010.11.020
   Hummel AC, 2015, INT J EAT DISORDER, V48, P436, DOI 10.1002/eat.22336
   Keery Helene, 2004, Body Image, V1, P237, DOI 10.1016/j.bodyim.2004.03.001
   Kim JW, 2015, COMPUT HUM BEHAV, V48, P331, DOI 10.1016/j.chb.2015.01.009
   Lee HR, 2014, J HEALTH COMMUN, V19, P1343, DOI 10.1080/10810730.2014.904022
   Lwin MO, 2012, J CHILD MEDIA, V6, P69, DOI 10.1080/17482798.2011.633406
   Mabe AG, 2014, INT J EAT DISORDER, V47, P516, DOI 10.1002/eat.22254
   Manago AM, 2015, SEX ROLES, V72, P1, DOI 10.1007/s11199-014-0441-1
   Manago AM, 2008, J APPL DEV PSYCHOL, V29, P446, DOI 10.1016/j.appdev.2008.07.001
   Meier EP, 2014, CYBERPSYCH BEH SOC N, V17, P199, DOI 10.1089/cyber.2013.0305
   Myers TA, 2009, J ABNORM PSYCHOL, V118, P683, DOI 10.1037/a0016763
   Neighbors Lori A, 2007, Eat Behav, V8, P429, DOI 10.1016/j.eatbeh.2007.03.003
   Nikken P, 2015, J YOUTH ADO IN PRESS
   Ricciardelli LA, 2001, BEHAV RES THER, V39, P1317, DOI 10.1016/S0005-7967(00)00097-8
   Smith AR, 2013, J AFFECT DISORDERS, V149, P235, DOI 10.1016/j.jad.2013.01.032
   Stronge S, 2015, SEX ROLES IN PRESS
   Tiggemann M, 2015, BODY IMAGE, V15, P61, DOI 10.1016/j.bodyim.2015.06.003
   Tiggemann M, 2014, J EARLY ADOLESCENCE, V34, P606, DOI 10.1177/0272431613501083
   Tiggemann M, 2013, INT J EAT DISORDER, V46, P630, DOI 10.1002/eat.22141
   Tiggemann M, 2010, SEX ROLES, V63, P79, DOI 10.1007/s11199-010-9789-z
   van den Berg P, 2002, J PSYCHOSOM RES, V53, P1007, DOI 10.1016/S0022-3999(02)00499-3
   Vandenbosch L, 2012, J COMMUN, V62, P869, DOI 10.1111/j.1460-2466.2012.01667.x
   Vartanian LR, 2013, BODY IMAGE, V10, P495, DOI 10.1016/j.bodyim.2013.05.004
   Viktor Mayer-Schonberger KC, 2013, BIG DATA REVOLUTION
   Zhao SY, 2008, COMPUT HUM BEHAV, V24, P1816, DOI 10.1016/j.chb.2008.02.012
NR 41
TC 27
Z9 27
U1 22
U2 180
PU ELSEVIER SCIENCE BV
PI AMSTERDAM
PA PO BOX 211, 1000 AE AMSTERDAM, NETHERLANDS
SN 2352-250X
J9 CURR OPIN PSYCHOL
JI Curr. Opin. Psychol.
PD JUN
PY 2016
VL 9
BP 1
EP 5
DI 10.1016/j.copsyc.2015.09.005
PG 5
WC Psychology, Multidisciplinary
SC Psychology
GA DP0WT
UT WOS:000378212300002
DA 2019-03-26
ER

PT J
AU McNabb, J
   Gray, R
AF McNabb, Jaimie
   Gray, Rob
TI Staying Connected on the Road: A Comparison of Different Types of Smart
   Phone Use in a Driving Simulator
SO PLOS ONE
LA English
DT Article
ID CAR-FOLLOWING MODEL; PICTURE SUPERIORITY; METAANALYSIS; WARNINGS;
   BEHAVIOR; TACTILE; TASKS
AB Previous research on smart phone use while driving has primarily focused on phone calls and texting. Drivers are now increasingly using their phone for other activities during driving, in particular social media, which have different cognitive demands. The present study compared the effects of four different smart phone tasks on car-following performance in a driving simulator. Phone tasks were chosen that vary across two factors: interaction medium (text vs image) and task pacing (self-paced vs experimenter-paced) and were as follows: Text messaging with the experimenter (text/other-paced), reading Facebook posts (text/self-paced), exchanging photos with the experimenter via Snapchat (image, experimenter-paced), and viewing updates on Instagram (image, experimenter-paced). Drivers also performed a driving only baseline. Brake reaction times (BRTs) were significantly greater in the text-based conditions (Mean = 1.16 s) as compared to both the image-based conditions (Mean = 0.92 s) and the baseline (0.88 s). There was no significant difference between BRTs in the image-based and baseline conditions and there was no significant effect of task-pacing. Similar results were obtained for Time Headway variability. These results are consistent with the picture superiority effect found in memory research and suggest that image-based interfaces could provide safer ways to "stay connected" while driving than text-based interfaces.
C1 [McNabb, Jaimie; Gray, Rob] Arizona State Univ, Human Syst Engn, Mesa, AZ USA.
RP Gray, R (reprint author), Arizona State Univ, Human Syst Engn, Mesa, AZ USA.
EM robgray@asu.edu
CR Ahlstrom C, 2015, TRANSPORTATION RES F
   Basacik D, 2012, SMARTPHONE USE DRIVI
   Blattner MM, 1989, HUM-COMPUT INTERACT, V1, P11
   Caird JK, 2008, ACCIDENT ANAL PREV, V40, P1282, DOI 10.1016/j.aap.2008.01.009
   Caird JK, 2014, ACCIDENT ANAL PREV, V71, P311, DOI 10.1016/j.aap.2014.06.005
   Crutcher RJ, 2011, MEM COGNITION, V39, P63, DOI 10.3758/s13421-010-0015-6
   Fitch G.M., 2013, 811757 DOT HS NAT HI
   Fougine D., 2008, NEW RES SHORT TERM M
   Gray R, 2011, HUM FACTORS, V53, P63, DOI 10.1177/0018720810397833
   Hatfield J, 2007, ACCIDENT ANAL PREV, V39, P197, DOI 10.1016/j.aap.2006.07.001
   He J., 2013, P 5 INT C AUT US INT, P124, DOI 10.1145/2516540.2516560
   Ho C, 2014, IEEE T HUM-MACH SYST, V44, P524, DOI 10.1109/THMS.2014.2316502
   Jiang R, 2001, PHYS REV E, V64, DOI 10.1103/PhysRevE.64.017101
   Kujala T, 2013, PERS UBIQUIT COMPUT, V17, P815, DOI 10.1007/s00779-012-0517-2
   Kujala T, 2011, ERGONOMICS, V54, P716, DOI 10.1080/00140139.2011.592601
   Liang Y., 2014, HUMAN FACTORS J HUMA
   Metz B, 2014, SAFETY SCI, V68, P195, DOI 10.1016/j.ssci.2014.04.002
   Mohebbi R, 2009, HUM FACTORS, V51, P102, DOI 10.1177/0018720809333517
   PAIVIO A, 1973, COGNITIVE PSYCHOL, V5, P176, DOI 10.1016/0010-0285(73)90032-7
   Scott JJ, 2008, HUM FACTORS, V50, P264, DOI 10.1518/00187200SX250674
   Tang TQ, 2010, PHYS LETT A, V374, P3951, DOI 10.1016/j.physleta.2010.07.062
   Tang TQ, 2009, INT J MOD PHYS B, V23, P743, DOI 10.1142/S0217979209051966
   WELDON MS, 1989, MEM COGNITION, V17, P95, DOI 10.3758/BF03199561
   Young KL, 2014, SAFETY SCI, V68, P47, DOI 10.1016/j.ssci.2014.02.018
   Yu SW, 2015, MEASUREMENT, V70, P137, DOI 10.1016/j.measurement.2015.03.031
   Yu SW, 2015, PHYSICA A, V421, P1, DOI 10.1016/j.physa.2014.11.008
NR 26
TC 1
Z9 1
U1 1
U2 26
PU PUBLIC LIBRARY SCIENCE
PI SAN FRANCISCO
PA 1160 BATTERY STREET, STE 100, SAN FRANCISCO, CA 94111 USA
SN 1932-6203
J9 PLOS ONE
JI PLoS One
PD FEB 17
PY 2016
VL 11
IS 2
AR e0148555
DI 10.1371/journal.pone.0148555
PG 12
WC Multidisciplinary Sciences
SC Science & Technology - Other Topics
GA DF3BJ
UT WOS:000371218400040
PM 26886099
OA DOAJ Gold, Green Published
DA 2019-03-26
ER

PT J
AU Reolid-Martinez, RE
   Flores-Copete, M
   Lopez-Garcia, M
   Alcantud-Lozano, P
   Ayuso-Raya, MC
   Escobar-Rabadan, F
AF Reolid-Martinez, Ricardo E.
   Flores-Copete, Maria
   Lopez-Garcia, Monica
   Alcantud-Lozano, Pilar
   Candelaria Ayuso-Raya, M.
   Escobar-Rabadan, Francisco
TI Frequency and characteristics of Internet use by Spanish teenagers. A
   cross-sectional study
SO ARCHIVOS ARGENTINOS DE PEDIATRIA
LA English
DT Article
DE adolescent; Internet; means of social communication; computers; mobile
   phone
ID ADDICTION; ADOLESCENTS; MEDIA; ASSOCIATION; INFORMATION; DISORDER;
   BEHAVIOR; SCHOOL; RISK
AB Introduction. Internet has completely changed communication among people in today's world, especially among young users. The objective of this study is to establish the frequency of Internet use by teenagers, and most used apps.
   Population and methods. This was a cross-sectional study. In November 2013, students attending two mandatory secondary schools in Albacete were invited to complete a self-administered questionnaire with close-ended and open questions. Questionnaires were completed in the classroom, either "online" or "with pen and paper". Answers were entered in a computer database using the SPSS 17.0 software. Statistical analysis included a comparison of proportions ((2) test) and mean/median values (Student's t test/non-parametric tests).
   Results. Nine hundred and sixty-seven students participated; their mean age was 13.8 years old (range: 11-20); 53.5% were girls. Most students (70.9%) lived in the city. Most belonged to a middle (51.3%) and high (34.8%) socioeconomic status. Also most students went online on a daily basis (73.4%); only 0.9% indicated that they never did. The most frequently used apps included WhatsApp (77.1%), social networks (70.1%) and music apps (66.6%). Among girls, the most common Internet use was social networks (p=0.004), WhatsApp (p<0.0001), Instagram (p < 0.0001) and listening to music (p=0.004). Boys most commonly used the Internet to browse the web (p < 0.0001), Skype (p=0.001), play (p < 0.0001) and watch movies or TV shows (p=0.035).
   Conclusions. Internet takes up a large part of the time in adolescents' lives, especially as a means of communications, being WhatsApp and social networks the most commonly used apps.
C1 [Reolid-Martinez, Ricardo E.; Flores-Copete, Maria; Lopez-Garcia, Monica; Alcantud-Lozano, Pilar; Candelaria Ayuso-Raya, M.; Escobar-Rabadan, Francisco] Univ Hlth Ctr Reg IV Albacete, Albacete, Spain.
RP Escobar-Rabadan, F (reprint author), Univ Hlth Ctr Reg IV Albacete, Albacete, Spain.
EM jescobarr@sescam.jccm.es
CR Carli V, 2013, PSYCHOPATHOLOGY, V46, P1, DOI 10.1159/000337971
   Cho H, 2014, ADDICT BEHAV, V39, P1361, DOI 10.1016/j.addbeh.2014.01.020
   Domingo Salvany A, 1989, GAC SANIT, V3, P320
   Durkee T, 2012, ADDICTION, V107, P2210, DOI 10.1111/j.1360-0443.2012.03946.x
   Espana, ENC NAC SAL ESP 2011
   Evren C, 2014, PSYCHIAT DANUB, V26, P330
   Ho RC, 2014, BMC PSYCHIATRY, V14, DOI 10.1186/1471-244X-14-183
   Kaufman ZA, 2014, AIDS BEHAV, V18, P1661, DOI 10.1007/s10461-014-0816-x
   Ko CH, 2012, EUR PSYCHIAT, V27, P1, DOI 10.1016/j.eurpsy.2010.04.011
   Lam-Figueroa Nelly, 2011, Rev. perú. med. exp. salud publica, V28, P462, DOI 10.1590/s1726-46342011000300009
   Lara Ortega F, 2010, TRASTOR ADICT, V12, P2
   Meier EP, 2014, CYBERPSYCH BEH SOC N, V17, P199, DOI 10.1089/cyber.2013.0305
   Gonzalez IM, 2011, ATEN PRIM, V43, P281, DOI 10.1016/j.aprim.2010.01.019
   Munoz-Miralles R, 2014, ATEN PRIM, V46, P77, DOI 10.1016/j.aprim.2013.06.001
   Pujazon-Zazik M, 2010, AM J MENS HEALTH, V4, P77, DOI 10.1177/1557988309360819
   Sanchez-Martinez M, 2010, ATEN PRIM, V42, P79, DOI 10.1016/j.aprim.2009.05.004
   Sanz AB, 2005, AN PEDIATR, V63, P516, DOI 10.1016/S1695-4033(05)70252-6
   Senormanci O, 2014, GEN HOSP PSYCHIAT, V36, P203, DOI 10.1016/j.genhosppsych.2013.10.012
   Strasburger VC, 2010, PEDIATRICS, V125, P756, DOI 10.1542/peds.2009-2563
   Tsitsika A, 2014, CYBERPSYCH BEH SOC N, V17, P528, DOI 10.1089/cyber.2013.0382
   Vandebosch H, 2008, CYBERPSYCHOL BEHAV, V11, P499, DOI 10.1089/cpb.2007.0042
   Weinstein A, 2010, AM J DRUG ALCOHOL AB, V36, P277, DOI 10.3109/00952990.2010.491880
NR 22
TC 4
Z9 4
U1 10
U2 28
PU SOC ARGENTINA PEDIATRIA
PI CAP FED BUENO AIRES
PA AV COLONEL DIAZ 1971-75-C1425DQF, CAP FED BUENO AIRES, 00000, ARGENTINA
SN 0325-0075
EI 1668-3501
J9 ARCH ARGENT PEDIATR
JI Arch. Argent. Pediatr.
PD FEB
PY 2016
VL 114
IS 1
BP 6
EP +
DI 10.5546/aap.2016.eng.6
PG 14
WC Pediatrics
SC Pediatrics
GA DO7NP
UT WOS:000377969600003
PM 26914069
OA Bronze
DA 2019-03-26
ER

PT J
AU Doring, N
   Reif, A
   Poeschl, S
AF Doering, Nicola
   Reif, Anne
   Poeschl, Sandra
TI How gender-stereotypical are selfies? A content analysis and comparison
   with magazine adverts
SO COMPUTERS IN HUMAN BEHAVIOR
LA English
DT Article
DE Instagram; Self-presentation; Selfie; Advert; Gender stereotypes;
   Content analysis
ID TELEVISION COMMERCIALS; ADVERTISEMENTS; WOMEN; IMAGES; COMMUNICATION;
   PORTRAYAL
AB Selfies (self-portrait photographs often taken with a camera phone) are popularly used for self-presentation in social media like Facebook and Instagram. These modern user-generated self-portraits have the potential to draw a more versatile picture of the genders instead of reproducing traditional gender stereotypes often presented in mainstream media and advertising. To investigate the degree of gender stereotyping in selfies, a random sample of 500 selfies uploaded on Instagram (50% representing females, 50% males) was drawn and subjected to quantitative content analysis. The degree of gender stereotyping in the selfies was measured using Goffman's (1979) and Kang's (1997) gender display categories (e.g. feminine touch, lying posture, withdrawing gaze, sparse clothing) plus three social media-related categories (kissing pout, muscle presentation, faceless portrayal). Additionally, gender stereotyping in selfies was directly compared to the degree of gender stereotyping in magazine adverts measured in the same way poring & Poschl, 2006). Results reveal that male and female Instagram users' selfies not only reflect traditional gender stereotypes, but are even more stereotypical than magazine adverts. (C) 2015 Elsevier Ltd. All rights reserved.
C1 [Doering, Nicola; Reif, Anne; Poeschl, Sandra] Tech Univ Ilmenau, Inst Media & Commun Sci, Res Grp Media Psychol & Media Design, D-98693 Ilmenau, Germany.
RP Poeschl, S (reprint author), Tech Univ Ilmenau, Inst Media & Commun Sci, Res Grp Media Psychol & Media Design, Ehrenbergstr 29, D-98693 Ilmenau, Germany.
EM sandra.poeschl@tu-ilmenau.de
OI Poeschl, Sandra/0000-0002-6423-8857
CR BELKNAP P, 1991, SEX ROLES, V25, P103, DOI 10.1007/BF00289848
   Bennett L. L., 2014, P AM PSYCH ASS 2014
   Blau I., 2008, SOC PSYCHOL EDUC, V11, P323, DOI DOI 10.1007/S11218-008-9054-2
   Browne BA, 1998, J ADVERTISING, V27, P83, DOI 10.1080/00913367.1998.10673544
   Carr CT, 2015, ATL J COMMUN, V23, P46, DOI 10.1080/15456870.2015.972282
   Davis SN, 2003, SOCIOL SPECTRUM, V23, P407, DOI 10.1080/02732170390225331
   de Vries DA, 2013, COMPUT HUM BEHAV, V29, P1483, DOI 10.1016/j.chb.2013.01.015
   Doring N, 2006, SEX ROLES, V55, P173, DOI 10.1007/s11199-006-9071-6
   Farris N., 2014, ILLUMINATING IDENTIT, P71
   Fausing B., 2013, SELFIE SEARCH RECOGN
   Furnham A, 1999, SEX ROLES, V41, P413, DOI 10.1023/A:1018826900972
   Garrison D. R., 2003, E LEARNING 21 CENTUR
   Gerbner G., 1976, J COMMUN, V26, P172, DOI [DOI 10.1111/J.1460-2466.1976.TB01397.X, 10.1111/j.1460-2466.1976.tb01397.x]
   Goffman Erving, 1988, GENDER ADVERTISEMENT
   Goffman Erving, 1979, GENDER ADVERTISEMENT
   Hunt DS, 2014, COMPUT HUM BEHAV, V40, P171, DOI 10.1016/j.chb.2014.07.030
   Kang ME, 1997, SEX ROLES, V37, P979, DOI 10.1007/BF02936350
   Kapidzic S, 2011, J COMPUT-MEDIAT COMM, V17, P39, DOI 10.1111/j.1083-6101.2011.01561.x
   Kaufman G, 1999, SEX ROLES, V41, P439, DOI 10.1023/A:1018878917810
   Kim K, 2005, SEX ROLES, V53, P901, DOI 10.1007/s11199-005-8307-1
   Lenhart A, 2015, TEENS SOCIAL MEDIA T
   Lindner K, 2004, SEX ROLES, V51, P409, DOI 10.1023/B:SERS.0000049230.86869.4d
   McHugh MC, 1997, PSYCHOL WOMEN QUART, V21, P1, DOI 10.1111/j.1471-6402.1997.tb00097.x
   MYERS PN, 1992, J COMMUN, V42, P108, DOI 10.1111/j.1460-2466.1992.tb00802.x
   Nassif A, 2008, SEX ROLES, V58, P752, DOI 10.1007/s11199-008-9394-6
   Oxford Dictionaries, 2013, OXF DICT WORD YEAR 2
   Spears Russell, 1992, CONTEXTS COMPUTER ME, P30
   Subrahmanyam K, 2011, ADV RESPONS ADOL DEV, P1, DOI 10.1007/978-1-4419-6278-2
   Taylor S.F., 2003, SOCIAL PSYCHOL
   Tifferet S, 2014, COMPUT HUM BEHAV, V35, P388, DOI 10.1016/j.chb.2014.03.016
   Tortajada I, 2013, COMUNICAR, P177, DOI 10.3916/C41-2013-17
   van de Vijver FJR, 2007, SEX ROLES, V57, P813, DOI 10.1007/s11199-007-9316-z
   Wallis C, 2011, SEX ROLES, V64, P160, DOI 10.1007/s11199-010-9814-2
   Wu YCJ, 2015, COMPUT HUM BEHAV, V51, P880, DOI 10.1016/j.chb.2014.11.014
   Zarghooni S., 2007, THESIS
   Zotos YC, 2014, PROCD SOC BEHV, V148, P446, DOI 10.1016/j.sbspro.2014.07.064
NR 36
TC 24
Z9 24
U1 8
U2 136
PU PERGAMON-ELSEVIER SCIENCE LTD
PI OXFORD
PA THE BOULEVARD, LANGFORD LANE, KIDLINGTON, OXFORD OX5 1GB, ENGLAND
SN 0747-5632
EI 1873-7692
J9 COMPUT HUM BEHAV
JI Comput. Hum. Behav.
PD FEB
PY 2016
VL 55
BP 955
EP 962
DI 10.1016/j.chb.2015.10.001
PN B
PG 8
WC Psychology, Multidisciplinary; Psychology, Experimental
SC Psychology
GA DA4FM
UT WOS:000367755500038
DA 2019-03-26
ER

PT J
AU Hou, JR
   Zhao, H
   Zhao, XF
   Zhang, J
AF Hou, Jianrong
   Zhao, Hui
   Zhao, Xiaofeng
   Zhang, Jie
TI Predicting mobile users' behaviors and locations using dynamic Bayesian
   networks
SO JOURNAL OF MANAGEMENT ANALYTICS
LA English
DT Review
DE location prediction; dynamic Bayesian network; majority voting; social
   interaction; Instagram
ID SOCIAL NETWORKS
AB This paper studies the traveling location prediction problem for detecting whether mobile users will leave their living area and where they will go. We investigate the hidden connections between users' behaviors in different locations and online social interactions. We combine dynamic Bayesian networks with a majority voting model which is based on social interaction information to estimate the users' behaviors and predict the locations. By analyzing Instagram media records, spanning a period of 3 months, we explore rarely visited locations, which are often ignored as noise in previous research. In comparison, our model, using Instagram data with two existing location prediction models, shows that (1) our location prediction is more accurate and robust in both the general location and the location outside the living area; (2) social relations are instrumental in the location prediction as social interaction information can increase the accuracy of the prediction.
C1 [Hou, Jianrong] Shanghai Jiao Tong Univ, Antai Coll Econ & Management, Shanghai, Peoples R China.
   [Zhao, Hui; Zhang, Jie] East China Normal Univ, Sch Comp Sci & Software Engn, Shanghai, Peoples R China.
   [Zhao, Xiaofeng] Univ Mary Washington, Fredericksburg, VA USA.
RP Zhao, H (reprint author), East China Normal Univ, Sch Comp Sci & Software Engn, Shanghai, Peoples R China.
EM hzhao@sei.ecnu.edu.cn
FU National Natural Science Foundation of China [71572109]
FX The project is supported by the National Natural Science Foundation of
   China [grant number 71572109].
CR Backstrom L., 2010, P 19 INT C WORLD WID, P61, DOI [10.1145/1772690.1772698, DOI 10.1145/1772690.1772698]
   Bell RM, 2007, KDD-2007 PROCEEDINGS OF THE THIRTEENTH ACM SIGKDD INTERNATIONAL CONFERENCE ON KNOWLEDGE DISCOVERY AND DATA MINING, P95
   Broutin N, 2010, ALGORITHMICA, V56, P141, DOI 10.1007/s00453-008-9164-4
   Centola D, 2010, SCIENCE, V329, P1194, DOI 10.1126/science.1185231
   Cho Eunjoon, 2011, P 17 ACM SIGKDD INT, DOI [DOI 10.1145/2020408.2020579, 10.1145/2020408.2020579]
   Gonzalez MC, 2008, NATURE, V453, P779, DOI 10.1038/nature06958
   Jahanbakhsh K., 2012, ARXIV12023504
   Jordan MI, 2004, STAT SCI, V19, P140, DOI 10.1214/088342304000000026
   Katsaros G. Y., 2005, J LOCATION BASED SER, V22, P121
   Kelly H., 2012, MACWORLD
   Kruskal J. B, 1956, P AM MATH SOC, V7, P48, DOI DOI 10.1090/S0002-9939-1956-0078686-7
   Li K, 2012, DECIS SUPPORT SYST, V54, P1, DOI 10.1016/j.dss.2012.02.002
   Liben-Nowell D, 2005, P NATL ACAD SCI USA, V102, P11623, DOI 10.1073/pnas.0503018102
   Monreale A, 2009, KDD-09: 15TH ACM SIGKDD CONFERENCE ON KNOWLEDGE DISCOVERY AND DATA MINING, P637
   Murphy Kevin, 2002, THESIS
   Nhan V., 2009, J LOCATION BASED SER, V26, P91
   Noulas A, 2012, IEEE DATA MINING, P1038, DOI 10.1109/ICDM.2012.113
   Ruta D., 2005, Information Fusion, V6, P63, DOI 10.1016/j.inffus.2004.04.008
   Sadilek A, 2012, P 5 ACM INT C WEB SE, P723, DOI DOI 10.1145/2124295.2124380
   Scellato S, 2011, ICWSM, V11, P329
   Snyder G., 2009, GAWKER
   Song CM, 2010, SCIENCE, V327, P1018, DOI 10.1126/science.1177170
   Trusov M, 2010, J MARKETING RES, V47, P643, DOI 10.1509/jmkr.47.4.643
   Wang J., 2012, PERIODICITY BASED NE
NR 24
TC 3
Z9 3
U1 3
U2 5
PU ROUTLEDGE JOURNALS, TAYLOR & FRANCIS LTD
PI ABINGDON
PA 2-4 PARK SQUARE, MILTON PARK, ABINGDON OX14 4RN, OXON, ENGLAND
SN 2327-0012
EI 2327-0039
J9 J MANAG ANAL
JI J. Manag. Anal.
PY 2016
VL 3
IS 3
BP 191
EP 205
DI 10.1080/23270012.2016.1198242
PG 15
WC Social Sciences, Mathematical Methods
SC Mathematical Methods In Social Sciences
GA FF3XQ
UT WOS:000408858700001
DA 2019-03-26
ER

PT J
AU Nesi, J
   Prinstein, MJ
AF Nesi, Jacqueline
   Prinstein, Mitchell J.
TI Using Social Media for Social Comparison and Feedback-Seeking: Gender
   and Popularity Moderate Associations with Depressive Symptoms
SO JOURNAL OF ABNORMAL CHILD PSYCHOLOGY
LA English
DT Article
DE Adolescents; Depressive symptoms; Technology; Social media;
   Interpersonal feedback-seeking; Social comparison
ID EXCESSIVE REASSURANCE SEEKING; ONLINE COMMUNICATION; SELF-ESTEEM;
   INTERPERSONAL THEORY; PROBING INTERACTIONS; PEER RELATIONSHIPS;
   ADOLESCENT GIRLS; INTERNET USE; FACEBOOK; NETWORKING
AB This study examined specific technology-based behaviors (social comparison and interpersonal feedback-seeking) that may interact with offline individual characteristics to predict concurrent depressive symptoms among adolescents. A total of 619 students (57 % female; mean age 14.6) completed self-report questionnaires at 2 time points. Adolescents reported on levels of depressive symptoms at baseline, and 1 year later on depressive symptoms, frequency of technology use (cell phones, Facebook, and Instagram), excessive reassurance-seeking, and technology-based social comparison and feedback-seeking. Adolescents also completed sociometric nominations of popularity. Consistent with hypotheses, technology-based social comparison and feedback-seeking were associated with depressive symptoms. Popularity and gender served as moderators of this effect, such that the association was particularly strong among females and adolescents low in popularity. Associations were found above and beyond the effects of overall frequency of technology use, offline excessive reassurance-seeking, and prior depressive symptoms. Findings highlight the utility of examining the psychological implications of adolescents' technology use within the framework of existing interpersonal models of adolescent depression and suggest the importance of more nuanced approaches to the study of adolescents' media use.
C1 [Nesi, Jacqueline; Prinstein, Mitchell J.] Univ N Carolina, Dept Psychol, Chapel Hill, NC 27599 USA.
RP Nesi, J (reprint author), Univ N Carolina, Dept Psychol, Davie Hall,Campus Box 3270, Chapel Hill, NC 27599 USA.
EM nesi@email.unc.edu; mitch.prinstein@unc.edu
FU National Institutes of Health [R01-HD055342]; National Science
   Foundation [DGE-1144081]
FX This work was supported in part by National Institutes of Health Grant
   R01-HD055342 awarded to Mitchell J. Prinstein. This work was also
   supported in part by the National Science Foundation Graduate Research
   Fellowship DGE-1144081 awarded to Jacqueline Nesi. We wish to sincerely
   thank the many research assistants and research participants who made
   this study possible.
CR Aiken L. S., 1991, MULTIPLE REGRESSION
   Angold A, 1995, INT J METHOD PSYCH, V5, P237
   Babad E., 2001, SOC PSYCHOL EDUC, V5, P3, DOI [DOI 10.1023/A:1012780232587, 10.1023/A:1012780232587]
   Bauer DJ, 2005, MULTIVAR BEHAV RES, V40, P373, DOI 10.1207/s15327906mbr4003_5
   Bessiere Katherine, 2008, Information Communication & Society, V11, P47, DOI 10.1080/13691180701858851
   Best P, 2014, CHILD YOUTH SERV REV, V41, P27, DOI 10.1016/j.childyouth.2014.03.001
   Borelli J. L., 2006, J ABNORMAL CHILD PSY, V34, P154
   boyd d., 2007, KNOWLEDGE TREE, V13, P28
   Burke M., 2010, P 28 C HUM FACT COMP
   Chou HTG, 2012, CYBERPSYCH BEH SOC N, V15, P117, DOI 10.1089/cyber.2011.0324
   Choukas-Bradley S, 2014, HDB DEV PSYCHOPATHOL, P185, DOI DOI 10.1007/978-1-4614-9608-3_10
   COIE JD, 1982, DEV PSYCHOL, V18, P557, DOI 10.1037//0012-1649.18.4.557
   Davila J, 2012, PSYCHOL POP MEDIA CU, V1, P72, DOI 10.1037/a0027512
   Feinstein BA, 2013, PSYCHOL POP MEDIA CU, V2, P161, DOI 10.1037/a0033111
   Forest AL, 2012, PSYCHOL SCI, V23, P295, DOI 10.1177/0956797611429709
   Gibbons FX, 1999, J PERS SOC PSYCHOL, V76, P129, DOI 10.1037/0022-3514.76.1.129
   GILBERT DT, 1995, PSYCHOL BULL, V117, P21, DOI 10.1037//0033-2909.117.1.21
   Gonzales AL, 2011, CYBERPSYCH BEH SOC N, V14, P79, DOI 10.1089/cyber.2009.0411
   Gross EF, 2004, J APPL DEV PSYCHOL, V25, P633, DOI 10.1016/j.appdev.2004.09.005
   Haferkamp N, 2011, CYBERPSYCH BEH SOC N, V14, P309, DOI 10.1089/cyber.2010.0120
   Hames JL, 2013, ANNU REV CLIN PSYCHO, V9, P355, DOI 10.1146/annurev-clinpsy-050212-185553
   Harter S, 1996, J RES ADOLESCENCE, V6, P285
   Harter S, 2012, CONSTRUCTION SELF DE
   Holmbeck GN, 2002, J PEDIATR PSYCHOL, V27, P87, DOI 10.1093/jpepsy/27.1.87
   Jelenchick LA, 2013, J ADOLESCENT HEALTH, V52, P128, DOI 10.1016/j.jadohealth.2012.05.008
   Joiner TE, 1999, J ABNORM CHILD PSYCH, V27, P77
   JOINER TE, 1995, J PERS SOC PSYCHOL, V69, P778, DOI 10.1037//0022-3514.69.4.778
   Joiner TE, 2001, PSYCHOL SCI, V12, P371, DOI 10.1111/1467-9280.00369
   Jones DC, 2001, SEX ROLES, V45, P645, DOI 10.1023/A:1014815725852
   Jones S., 2009, GENERATIONS ONLINE 2
   Krasnova H., 2013, INT C WIRTSCH LEIPZ
   Kraut R, 2002, J SOC ISSUES, V58, P49, DOI 10.1111/1540-4560.00248
   Kross E, 2013, PLOS ONE, V8, DOI 10.1371/journal.pone.0069841
   Lenhart A, 2010, SOCIAL MEDIA MOBILE
   Madden M., 2013, TEENS SOCIAL MEDIA P
   Madden M., 2013, TEENS TECHNOLOGY 201
   Manago AM, 2012, DEV PSYCHOL, V48, P369, DOI 10.1037/a0026338
   Manago AM, 2008, J APPL DEV PSYCHOL, V29, P446, DOI 10.1016/j.appdev.2008.07.001
   Mikami AY, 2010, DEV PSYCHOL, V46, P46, DOI 10.1037/a0017420
   Muise A, 2009, CYBERPSYCHOL BEHAV, V12, P441, DOI 10.1089/cpb.2008.0263
   Pempek TA, 2009, J APPL DEV PSYCHOL, V30, P227, DOI 10.1016/j.appdev.2008.12.010
   Preacher KJ, 2006, J EDUC BEHAV STAT, V31, P437, DOI 10.3102/10769986031004437
   Prinstein MJ, 2005, J ABNORM PSYCHOL, V114, P676, DOI 10.1037/0021-843X.114.4.676
   Prinstein MJ, 2003, MERRILL PALMER QUART, V49, P310, DOI 10.1353/mpq.2003.0015
   Reich SM, 2012, DEV PSYCHOL, V48, P356, DOI 10.1037/a0026980
   Rideout V. J., 2010, GENERATION M2 MEDIA
   Rothon C, 2009, SOC PSYCH PSYCH EPID, V44, P421, DOI 10.1007/s00127-008-0452-8
   Rudolph K. D., 2009, HDB DEPRESSION, V2, P444
   Rudolph KD, 2002, J ADOLESCENT HEALTH, V30, P3, DOI 10.1016/S1054-139X(01)00383-4
   Selfhout MHW, 2009, J ADOLESCENCE, V32, P819, DOI 10.1016/j.adolescence.2008.10.011
   Sharp C, 2006, J ABNORM CHILD PSYCH, V34, P379, DOI 10.1007/s10802-006-9027-x
   Starr LR, 2008, J ABNORM PSYCHOL, V117, P762, DOI 10.1037/a0013866
   Stefanone MA, 2011, CYBERPSYCH BEH SOC N, V14, P41, DOI 10.1089/cyber.2010.0049
   Subrahmanyam K, 2008, FUTURE CHILD, V18, P119
   TVERSKY A, 1973, COGNITIVE PSYCHOL, V5, P207, DOI 10.1016/0010-0285(73)90033-9
   Uhls Y. T., 2011, ENCY ADOLESCENCE, V2, P160
   Underwood MK, 2012, DEV PSYCHOL, V48, P295, DOI 10.1037/a0025914
   Valkenburg PM, 2006, CYBERPSYCHOL BEHAV, V9, P584, DOI 10.1089/cpb.2006.9.584
   Valkenburg PM, 2013, INT J COMMUN-US, V7, P197
   Valkenburg PM, 2009, J COMMUN, V59, P79, DOI 10.1111/j.1460-2466.2008.01405.x
   van den Eijnden RJJM, 2008, DEV PSYCHOL, V44, P655, DOI 10.1037/0012-1649.44.3.655
   Walther JB, 2011, MEDIA PSYCHOL, V14, P1, DOI 10.1080/15213269.2010.547832
   Wenzlaff RM, 1998, PERS SOC PSYCHOL B, V24, P386, DOI 10.1177/0146167298244005
   Widman L, 2014, J ADOLESCENT HEALTH, V54, P612, DOI 10.1016/j.jadohealth.2013.12.009
NR 64
TC 36
Z9 37
U1 16
U2 188
PU SPRINGER/PLENUM PUBLISHERS
PI NEW YORK
PA 233 SPRING ST, NEW YORK, NY 10013 USA
SN 0091-0627
EI 1573-2835
J9 J ABNORM CHILD PSYCH
JI J. Abnorm. Child Psychol.
PD NOV
PY 2015
VL 43
IS 8
BP 1427
EP 1438
DI 10.1007/s10802-015-0020-0
PG 12
WC Psychology, Clinical; Psychology, Developmental
SC Psychology
GA CT7AD
UT WOS:000362964500003
PM 25899879
DA 2019-03-26
ER

PT J
AU Tiggemann, M
   Zaccardo, M
AF Tiggemann, Marika
   Zaccardo, Mia
TI "Exercise to be fit, not skinny": The effect of fitspiration imagery on
   women's body image
SO BODY IMAGE
LA English
DT Article
DE Body image; Social networking sites; Fitspiration; Media; Instagram
ID ADOLESCENT GIRLS; MEDIA IMAGES; THIN-IDEAL; SELF-OBJECTIFICATION;
   APPEARANCE CULTURE; SOCIAL MEDIA; DISSATISFACTION; FACEBOOK; MAGAZINES;
   INTERNET
AB Fitspiration is an online trend designed to inspire viewers towards a healthier lifestyle by promoting exercise and healthy food. The present study aimed to experimentally investigate the impact of aspiration images on women's body image. Participants were 130 female undergraduate students who were randomly assigned to view either a set of Instagram fitspiration images or a control set of travel images presented on an iPad. Results showed that acute exposure to fitspiration images led to increased negative mood and body dissatisfaction and decreased state appearance self-esteem relative to travel images. Importantly, regression analyses showed that the effects of image type were mediated by state appearance comparison. Thus it was concluded that fitspiration can have negative unintended consequences for body image. The results offer support to general sociocultural models of media effects on body image, and extend these to "new" media. (C) 2015 Elsevier Ltd. All rights reserved.
C1 [Tiggemann, Marika; Zaccardo, Mia] Flinders Univ S Australia, Sch Psychol, Adelaide, SA 5001, Australia.
RP Tiggemann, M (reprint author), Flinders Univ S Australia, Sch Psychol, GPO Box 2100, Adelaide, SA 5001, Australia.
EM Marika.Tiggemann@flinders.edu.au
OI Tiggemann, Marika/0000-0001-9729-5543
CR Abena, 2013, THINSP FITSP SOC MED
   Aiken L. S., 1991, MULTIPLE REGRESSION
   [Anonymous], 2013, WHAT IS FITSPIRATION
   Bair CE, 2012, EAT BEHAV, V13, P398, DOI 10.1016/j.eatbeh.2012.06.003
   Bardone-Cone AM, 2007, INT J EAT DISORDER, V40, P537, DOI 10.1002/eat.20396
   BARON RM, 1986, J PERS SOC PSYCHOL, V51, P1173, DOI 10.1037//0022-3514.51.6.1173
   Bessenoff GR, 2006, PSYCHOL WOMEN QUART, V30, P239, DOI 10.1111/j.1471-6402.2006.00292.x
   Boepple L, 2014, INT J EAT DISORDER, V47, P362, DOI 10.1002/eat.22244
   Borzekowski DLG, 2010, AM J PUBLIC HEALTH, V100, P1526, DOI 10.2105/AJPH.2009.172700
   CASH TF, 1983, PERS SOC PSYCHOL B, V9, P351, DOI 10.1177/0146167283093004
   Clark L, 2006, SOC DEV, V15, P628, DOI 10.1111/j.1467-9507.2006.00361.x
   Dittmar H, 2004, J SOC CLIN PSYCHOL, V23, P768, DOI 10.1521/jscp.23.6.768.54799
   Fardouly J, 2015, BODY IMAGE, V12, P82, DOI 10.1016/j.bodyim.2014.10.004
   Festinger L, 1954, HUM RELAT, V7, P117, DOI 10.1177/001872675400700202
   Fredrickson BL, 1997, PSYCHOL WOMEN QUART, V21, P173, DOI 10.1111/j.1471-6402.1997.tb00108.x
   GARROW JS, 1985, INT J OBESITY, V9, P147
   Ghaznavi J, 2015, BODY IMAGE, V14, P54, DOI 10.1016/j.bodyim.2015.03.006
   Grabe S, 2008, PSYCHOL BULL, V134, P460, DOI 10.1037/0033-2909.134.3.460
   Groesz LM, 2002, INT J EAT DISORDER, V31, P1, DOI 10.1002/eat.10005
   Harper B, 2008, SEX ROLES, V58, P649, DOI 10.1007/s11199-007-9379-x
   Harper K, 2008, INT J EAT DISORDER, V41, P92, DOI 10.1002/eat.20408
   HEATHERTON TF, 1991, J PERS SOC PSYCHOL, V60, P895, DOI 10.1037/0022-3514.60.6.895
   Heinberg LJ, 1995, J SOC CLIN PSYCHOL, V14, P325, DOI 10.1521/jscp.1995.14.4.325
   Jones DC, 2004, J ADOLESCENT RES, V19, P323, DOI 10.1177/0743558403258847
   Kramer N.C., 2008, J MEDIA PSYCHOL-GER, V20, P106, DOI DOI 10.1027/1864-1105.20.3.106
   Krane V., 2001, Journal of Sport Behavior, V24, P247
   Levine MP, 2009, J SOC CLIN PSYCHOL, V28, P9, DOI 10.1521/jscp.2009.28.1.9
   Mabe AG, 2014, INT J EAT DISORDER, V47, P516, DOI 10.1002/eat.22254
   Meier EP, 2014, CYBERPSYCH BEH SOC N, V17, P199, DOI 10.1089/cyber.2013.0305
   Murton D, 2015, AUSTR INTERNET SOCIA
   Myers TA, 2009, J ABNORM PSYCHOL, V118, P683, DOI 10.1037/a0016763
   Perloff RM, 2014, SEX ROLES, V71, P363, DOI 10.1007/s11199-014-0384-6
   Preacher KJ, 2008, BEHAV RES METHODS, V40, P879, DOI 10.3758/BRM.40.3.879
   Sensis, 2014, YELL SOC MED REP
   Strahan Erin J, 2006, Body Image, V3, P211, DOI 10.1016/j.bodyim.2006.07.004
   Strelan P, 2003, SEX ROLES, V48, P89, DOI 10.1023/A:1022300930307
   Thcimpson J. K., 1991, BEHAV THERAPIST, V14, P174
   Thompson J. K., 1999, EXACTING BEAUTY THEO
   Tiggemann M, 2004, J SOC CLIN PSYCHOL, V23, P23, DOI 10.1521/jscp.23.1.23.26991
   Tiggemann M., 2011, BODY IMAGE HDB SCI P, P12
   Tiggemann M, 2014, J EARLY ADOLESCENCE, V34, P606, DOI 10.1177/0272431613501083
   Tiggemann M, 2013, INT J EAT DISORDER, V46, P630, DOI 10.1002/eat.22141
   Tiggemann M, 2010, SEX ROLES, V63, P79, DOI 10.1007/s11199-010-9789-z
   Tiggemann M, 2010, PSYCHOL WOMEN QUART, V34, P356, DOI 10.1111/j.1471-6402.2010.01581.x
   Tiggemann M, 2009, J SOC CLIN PSYCHOL, V28, P73, DOI 10.1521/jscp.2009.28.1.73
   Want SC, 2009, BODY IMAGE, V6, P257, DOI 10.1016/j.bodyim.2009.07.008
NR 46
TC 71
Z9 72
U1 32
U2 216
PU ELSEVIER SCIENCE BV
PI AMSTERDAM
PA PO BOX 211, 1000 AE AMSTERDAM, NETHERLANDS
SN 1740-1445
EI 1873-6807
J9 BODY IMAGE
JI Body Image
PD SEP
PY 2015
VL 15
BP 61
EP 67
DI 10.1016/j.bodyim.2015.06.003
PG 7
WC Psychology, Clinical; Psychiatry; Psychology, Multidisciplinary
SC Psychology; Psychiatry
GA CY2IP
UT WOS:000366232400010
PM 26176993
HC Y
HP N
DA 2019-03-26
ER

PT J
AU Newman, MJ
AF Newman, Melissa J.
TI Image and identity: Media literacy for young adult Instagram users
SO VISUAL INQUIRY-LEARNING & TEACHING ART
LA English
DT Article
DE Instagram; social media literacy; social networking sites; young adult
   identity; identity development; parasocial interaction
AB This article focuses on the importance of developing young adult media literacy skills in relation to Instagram use. Millions of young adults use image-based communication to connect with others on social networking sites. This form of ubiquitous connection has consequences for young adults' online, offline and parasocial relationships. Social media literacy results from understanding Instagram's utility, the downfalls of social comparisons made between online relationships and how to better define genuine belongingness as it relates to mediated communication.
C1 [Newman, Melissa J.] Point Loma Nazarene Univ, Commun, San Diego, CA 92106 USA.
RP Newman, MJ (reprint author), Point Loma Nazarene Univ, Commun, San Diego, CA 92106 USA.
EM mnewman@pointloma.edu
CR Bandura A., 1977, SOCIAL LEARNING THEO
   boyd d., 2008, THESIS
   FEILITZEN CV, 1975, J COMMUN, V25, P51, DOI 10.1111/j.1460-2466.1975.tb00638.x
   Freud S., 1921, DREAM PSYCHOL PSYCHO
   Haythornthwaite C., 2005, J COMPUT-MEDIAT COMM, V10, P4
   Ibrahim Y., 2015, J MEDIA PRACTICE, V16, P42, DOI DOI 10.1080/14682753.2015.1015800
   Instagram, 2015, CEL COMM 400 MILL IN
   Ito M., 2009, HANGING OUT MESSING
   KELMAN HC, 1961, PUBLIC OPIN QUART, V25, P57, DOI 10.1086/266996
   Lee E, 2015, CYBERPSYCH BEH SOC N, V18, P552, DOI 10.1089/cyber.2015.0157
   Longhurst B. J, 1998, AUDIENCESOCIOLOGIC
   Newman M. J., 2013, THESIS
   Rice J., 2009, CHURCH FACEBOOK HYPE
   ROSEN C, 2007, NEW ATLANTIS, V17, P15
   Stets JE, 2000, SOC PSYCHOL QUART, V63, P224, DOI 10.2307/2695870
NR 15
TC 1
Z9 1
U1 4
U2 4
PU INTELLECT LTD
PI BRISTOL
PA THE MILL, PARNALL RD, BRISTOL, BS16 3JG, ENGLAND
SN 2045-5879
EI 2045-5887
J9 VIS INQ
JI Vis. Inq.
PD SEP
PY 2015
VL 4
IS 3
BP 221
EP 227
DI 10.1386/vi.4.3.221_1
PG 7
WC Art
SC Art
GA VD9KK
UT WOS:000437969500007
DA 2019-03-26
ER

PT J
AU Glover, M
   Choy, G
   Boland, GW
   Saini, S
   Prabhakar, AM
AF Glover, McKinley
   Choy, Garry
   Boland, Giles W.
   Saini, Sanjay
   Prabhakar, Anand M.
TI Radiology and Social Media: Are Private Practice Radiology Groups More
   Social Than Academic Radiology Departments?
SO JOURNAL OF THE AMERICAN COLLEGE OF RADIOLOGY
LA English
DT Article
DE Social media; patient engagement academic radiology; private practice
   radiology
ID HEALTH-CARE; RATING SITES; FACEBOOK; TWITTER; CRISIS
AB Purpose: This study assesses the prevalence of use of the most commonly used social media sites among private radiology groups (PRGs) and academic radiology departments (ARDs).
   Methods: The 50 largest PRGs and the 50 ARDs with the highest level of funding from the National Institutes of Health were assessed for presence of a radiology-specific social media account on Facebook, Twitter, Instagram, Pinterest, YouTube, and Linkedln. Measures of organizational activity and end-user activity were collected, including the number of posts and followers, as appropriate; between-group comparisons were performed.
   Results: PRGs adopted Facebook 12 months earlier (P = .02) and Twitter 18 months earlier (P = .02) than did ARDs. A total of 76% of PRGs maintained >= 1 account on the social media sites included in the study, compared with 28% of ARDs (P < .0001). The prevalence of having an account on the social media sites for PRGs was: Facebook, 66%; Linkedln, 56%; Twitter, 42%; YouTube, 20%; Pinterest, 4%; and Instagram, 2%. The prevalence of radiology-specific social media accounts for ARDs was: Facebook, 18%; LinkedIn, 0%; Twitter, 24%; YouTube, 6%; Pinterest, 0%; and Instagram, 0%. There was no significant difference between ARDs and PRGs in measures of end-user or organizational activity on Facebook or Twitter.
   Conclusions: Use of social media in health care is emerging as mainstream, with PRGs being early adopters of Facebook and Twitter in comparison with ARDs. Competitive environments and institutional policies may be strong factors that influence how social media is used by radiologists at the group and department levels.
C1 [Glover, McKinley; Choy, Garry; Boland, Giles W.; Saini, Sanjay; Prabhakar, Anand M.] Massachusetts Gen Hosp, Dept Radiol, Boston, MA 02114 USA.
RP Glover, M (reprint author), Massachusetts Gen Hosp, Dept Radiol, 55 Fruit St,FND 216, Boston, MA 02114 USA.
EM mckinley.glover@mgh.harvard.edu
RI Boland, Giles/M-9856-2018
CR ACR, WHAT IS IMAGING 3 0
   Alexander DE, 2014, SCI ENG ETHICS, V20, P717, DOI 10.1007/s11948-013-9502-z
   Angeles S., SOCIAL SUCCESS MEASU
   Barbara J., IS SOCIAL MEDIA BAD
   Bersin J., 2012, FORBES
   DeCamp M, 2013, JAMA-J AM MED ASSOC, V310, P581, DOI 10.1001/jama.2013.8238
   Facebook, FAC INS
   Fisher J, 2012, WORLDV EVID-BASED NU, V9, P100, DOI 10.1111/j.1741-6787.2012.00243.x
   Gattiker U. E., 2012, SOCIAL MEDIA AUDIT M
   Greaves F, 2013, BMJ QUAL SAF, V22, P251, DOI 10.1136/bmjqs-2012-001527
   Gulick SL, 2011, J AM COLL RADIOL, V8, P366, DOI 10.1016/j.jacr.2011.02.010
   Hader Amy L, 2010, AANA J, V78, P270
   Hanauer DA, 2014, JAMA-J AM MED ASSOC, V311, P734, DOI 10.1001/jama.2013.283194
   Hawkins CM, 2014, J AM COLL RADIOL, V11, P387, DOI 10.1016/j.jacr.2013.07.015
   Hawn C, 2009, HEALTH AFFAIR, V28, P361, DOI 10.1377/hlthaff.28.2.361
   Hicks M., FACEBOOK TIPS WHATS
   Lane SH, 2010, MCN-AM J MATERN-CHIL, V35, P6, DOI 10.1097/01.NMC.0000366802.88540.54
   Massachusetts Hospital Association, HOSP COSTS CONT TRAN
   Mattingly TJ, 2010, J AM PHARM ASSOC, V50, P424, DOI 10.1331/JAPhA.2010.08174
   Merchant RM, 2011, NEW ENGL J MED, V365, P289, DOI 10.1056/NEJMp1103591
   Miller P, 2012, RADIOLOGISTS ROLE PA
   Miners Z., FACEBOOKS NEW RATING
   Murphy IP., SOCIAL MEDIA MATTERS
   O'Mahony N, 2012, BRIT J RADIOL, V85, pE1184, DOI 10.1259/bjr/74006772
   Pew Research, INT PROJ SOC MED UPD
   Porter M.E., 2008, COMPETITION
   Price Waterhouse Coopers Health Research Institute, SOC MED HEALTHC MARK
   Proval C., 2012, RADIOL BUSINESS  DEC, P30
   Ricciardi L, 2013, HEALTH AFFAIR, V32, P376, DOI 10.1377/hlthaff.2012.1216
   Salathe M, 2013, NEW ENGL J MED, V369, P401, DOI 10.1056/NEJMp1307752
   Sethi RKV, 2013, J VASC SURG, V58, P596, DOI 10.1016/j.jvs.2013.02.014
   The CMO Survey, CMO SURV RES AUG 201
   Twitter, TWITT STAT INF
   Verhoef LM, 2014, J MED INTERNET RES, V16, DOI 10.2196/jmir.3024
   Waldman JD, 2004, HEALTH CARE MANAGE R, V29, P2, DOI 10.1097/00004010-200401000-00002
   Whaley C, 2014, JAMA-J AM MED ASSOC, V312, P1670, DOI 10.1001/jama.2014.13373
   YouTube, STATISTICS
NR 37
TC 23
Z9 23
U1 0
U2 10
PU ELSEVIER SCIENCE INC
PI NEW YORK
PA 360 PARK AVE SOUTH, NEW YORK, NY 10010-1710 USA
SN 1546-1440
J9 J AM COLL RADIOL
JI J. Am. Coll. Radiol.
PD MAY
PY 2015
VL 12
IS 5
BP 513
EP 518
DI 10.1016/j.jacr.2014.11.005
PG 6
WC Radiology, Nuclear Medicine & Medical Imaging
SC Radiology, Nuclear Medicine & Medical Imaging
GA CI0IS
UT WOS:000354420900022
PM 25707884
DA 2019-03-26
ER

PT J
AU Lup, K
   Trub, L
   Rosenthal, L
AF Lup, Katerina
   Trub, Leora
   Rosenthal, Lisa
TI Instagram #Instasad?: Exploring Associations Among Instagram Use,
   Depressive Symptoms, Negative Social Comparison, and Strangers Followed
SO CYBERPSYCHOLOGY BEHAVIOR AND SOCIAL NETWORKING
LA English
DT Article
ID SELF-ESTEEM; COLLEGE-STUDENTS; NETWORKING SITE; FACEBOOK USE;
   ADOLESCENTS; PERCEPTIONS; OTHERS; IMPACT; MOOD
AB As the use and influence of social networking continues to grow, researchers have begun to explore its consequences for psychological well-being. Some research suggests that Facebook use can have negative consequences for well-being. Instagram, a photo-sharing social network created in 2010, has particular characteristics that may make users susceptible to negative consequences. This study tested a theoretically grounded moderated meditation model of the association between Instagram use and depressive symptoms through the mechanism of negative social comparison, and moderation by amount of strangers one follows. One hundred and seventeen 18-29 year olds completed online questionnaires containing demographics, frequency of Instagram use, amount of strangers followed on Instagram, the Center for Epidemiological Resources Scale for Depression, and the Social Comparison Rating Scale. Instagram use was marginally positively associated with depressive symptoms, and positive social comparison was significantly negatively associated with depressive symptoms. Amount of strangers followed moderated the associations of Instagram use with social comparison (significantly) and depressive symptoms (marginally), and further significantly moderated the indirect association of Instagram use with depressive symptoms through social comparison. Findings generally suggest that more frequent Instagram use has negative associations for people who follow more strangers, but positive associations for people who follow fewer strangers, with social comparison and depressive symptoms. Implications of negative associations of social networking for people who follow strangers and the need for more research on Instagram use given its increasing popularity are explored.
C1 [Lup, Katerina; Trub, Leora; Rosenthal, Lisa] Pace Univ, Dept Psychol, New York, NY 10038 USA.
RP Trub, L (reprint author), Pace Univ, Dept Psychol, 41 Pk Row,Room 1316, New York, NY 10038 USA.
EM ltrub@pace.edu
CR Acar A., 2008, J WEBSITE PROMOTION, V3, P62, DOI [10.1080/15533610802052654, DOI 10.1080/15533610802052654]
   ALLAN S, 1995, PERS INDIV DIFFER, V19, P293, DOI 10.1016/0191-8869(95)00086-L
   Brenner  Joanna, 2013, 72 ONLINE ADULTS ARE
   Burke M., 2011, P SIGCHI C HUM FACT, P571, DOI [10.1145/1978942.1979023, DOI 10.1145/1978942.1979023]
   Burke M, 2010, CHI2010: PROCEEDINGS OF THE 28TH ANNUAL CHI CONFERENCE ON HUMAN FACTORS IN COMPUTING SYSTEMS, VOLS 1-4, P1909
   Chou HTG, 2012, CYBERPSYCH BEH SOC N, V15, P117, DOI 10.1089/cyber.2011.0324
   Duggan M, 2013, CELL INTERNET USE
   Ellison N., 2006, J COMPUT-MEDIAT COMM, V12, P1143, DOI DOI 10.1111/J.1083-6101.2007.00367.X
   Feinstein BA, 2013, PSYCHOL POP MEDIA CU, V2, P161, DOI 10.1037/a0033111
   Feinstein BA, 2012, J SOC CLIN PSYCHOL, V31, P356, DOI 10.1521/jscp.2012.31.4.356
   Gonzales AL, 2011, CYBERPSYCH BEH SOC N, V14, P79, DOI 10.1089/cyber.2009.0411
   Haferkamp N, 2011, CYBERPSYCH BEH SOC N, V14, P309, DOI 10.1089/cyber.2010.0120
   Hayes A. F., 2013, INTRO MEDIATION MODE
   Instagram Staff, INST STATS
   JONES EE, 1979, AM PSYCHOL, V34, P107, DOI 10.1037//0003-066X.34.2.107
   Kalpidou M, 2011, CYBERPSYCH BEH SOC N, V14, P183, DOI 10.1089/cyber.2010.0061
   Kim J, 2011, CYBERPSYCH BEH SOC N, V14, P359, DOI 10.1089/cyber.2010.0374
   Krasnova H, 2013, WIRTSCHAFTSINF, V2013, P92, DOI DOI 10.17645/MAC.V3I1.199
   Kross E, 2013, PLOS ONE, V8, DOI 10.1371/journal.pone.0069841
   Lee SY, 2014, COMPUT HUM BEHAV, V32, P253, DOI 10.1016/j.chb.2013.12.009
   Maier C., 2012, P 20 EUR C INF SYST, P71
   Marshall TC, 2012, CYBERPSYCH BEH SOC N, V15, P521, DOI 10.1089/cyber.2012.0125
   Meier EP, 2014, CYBERPSYCH BEH SOC N, V17, P199, DOI 10.1089/cyber.2013.0305
   Mikler L, 2013, 5 MOST ANNOYING CELE
   Moreno MA, 2011, DEPRESS ANXIETY, V28, P447, DOI 10.1002/da.20805
   Muise A, 2009, CYBERPSYCHOL BEHAV, V12, P441, DOI 10.1089/cpb.2008.0263
   Nabi RL, 2013, CYBERPSYCH BEH SOC N, V16, P721, DOI 10.1089/cyber.2012.0521
   Neira CJB, 2014, AUST J PSYCHOL, V66, P56, DOI 10.1111/ajpy.12034
   O'Keeffe GS, 2011, PEDIATRICS, V127, P800, DOI 10.1542/peds.2011-0054
   RADLOFF L S, 1977, Applied Psychological Measurement, V1, P385, DOI 10.1177/014662167700100306
   Rosen LD, 2013, COMPUT HUM BEHAV, V29, P1243, DOI 10.1016/j.chb.2012.11.012
   Ross C, 2009, COMPUT HUM BEHAV, V25, P578, DOI 10.1016/j.chb.2008.12.024
   Sagioglou C, 2014, COMPUT HUM BEHAV, V35, P359, DOI 10.1016/j.chb.2014.03.003
   Statista Staff, AV NUM FAC FRIENDS U
   Valenzuela S, 2009, J COMPUT-MEDIAT COMM, V14, P875, DOI 10.1111/j.1083-6101.2009.01474.x
   Valkenburg PM, 2006, CYBERPSYCHOL BEHAV, V9, P584, DOI 10.1089/cpb.2006.9.584
   Winter J, 2013, HERES WHY INSTAGRAM
NR 37
TC 42
Z9 42
U1 28
U2 215
PU MARY ANN LIEBERT, INC
PI NEW ROCHELLE
PA 140 HUGUENOT STREET, 3RD FL, NEW ROCHELLE, NY 10801 USA
SN 2152-2715
EI 2152-2723
J9 CYBERPSYCH BEH SOC N
JI Cyberpsychology Behav. Soc. Netw.
PD MAY 1
PY 2015
VL 18
IS 5
BP 247
EP 252
DI 10.1089/cyber.2014.0560
PG 6
WC Psychology, Social
SC Psychology
GA CH8JC
UT WOS:000354281600001
PM 25965859
DA 2019-03-26
ER

PT S
AU Aggarwal, A
   Kumaraguru, P
AF Aggarwal, Anupama
   Kumaraguru, Ponnurangam
BE Ghorbani, A
   Torra, V
   Hisil, H
   Miri, A
   Koltuksuz, A
   Zhang, J
   Sensoy, M
   GarciaAlfaro, J
   Zincir, I
TI What They Do in Shadows: Twitter Underground Follower Market
SO 2015 THIRTEENTH ANNUAL CONFERENCE ON PRIVACY, SECURITY AND TRUST (PST)
SE Annual Conference on Privacy Security and Trust-PST
LA English
DT Proceedings Paper
CT 13th Annual Conference on Privacy, Security and Trust (PST)
CY JUL 21-23, 2015
CL Izmir, TURKEY
AB Internet users and businesses are increasingly using online social networks (OSN) to drive audience traffic and increase their popularity. In order to boost social presence, OSN users need to increase the visibility and reach of their online profile, like - Facebook likes, Twitter followers, Instagram comments and Yelp reviews. For example, an increase in Twitter followers not only improves the audience reach of the user but also boosts the perceived social reputation and popularity. This has led to a scope for an underground market that provides followers, likes, comments, etc. via a network of fraudulent and compromised accounts and various collusion techniques.
   In this paper, we landscape the underground markets that provide Twitter followers by studying their basic building blocks - merchants, customers and phony followers. We charecterize the services provided by merchants to understand their operational structure and market hierarchy. Twitter underground markets can operationalize using a premium monetary scheme or other incentivized freemium schemes. We find out that freemium market has an oligopoly structure with few merchants being the market leaders. We also show that merchant popularity does not have any correlation with the quality of service provided by the merchant to its customers. Our findings also shed light on the characteristics and quality of market customers and the phony followers provided by underground market. We draw comparison between legitimate users and phony followers, and find out key identifiers to separate such users. With the help of these differentiating features, we build a supervised learning model to predict suspicious following behaviour with an accuracy of 89.2%.
C1 [Aggarwal, Anupama] Indraprastha Inst Informat Technol, Delhi IIIT D, New Delhi, India.
   IIIT Delhi, Cybersecur Educ & Res Ctr CERC, Delhi, India.
RP Aggarwal, A (reprint author), Indraprastha Inst Informat Technol, Delhi IIIT D, New Delhi, India.
EM anupamaa@iiitd.ac.in; pk@iiitd.ac.in
CR Beutel A., 2013, P 22 INT C WORLD WID, P119, DOI DOI 10.1145/2488388.2488400
   BOLTON RN, 1991, J CONSUM RES, V17, P375, DOI 10.1086/208564
   Caballero J., 2011, USENIX SEC S
   Cha  Meeyoung, 2010, ICWSM
   Jiang M., 2014, WWW
   Levchenko K., 2011, SECURITY PRIVACY SP
   Motoyama M., 2011, USENIX SEC S
   Motoyama Marti, 2010, USENIX SEC S
   Stringhini G., 2013, P 2013 C INT MEAS C, P163, DOI [10.1145/2504730.2504731, DOI 10.1145/2504730.2504731]
   Stringhini Gianluca, 2012, P 2012 ACM WORKSH WO, P1, DOI [DOI 10.1145/2342549.2342551, 10.1145/2342549.2342551]
   Thomas K., 2014, DIALING BACK ABUSE P
   Thomas K., 2011, IMC
   Thomas K., 2013, USENIX SECURITY, P195
   Viswanath Bimal, 2014, P 23 USENIX SEC S US
   Wang Gang, 2012, WWW
NR 15
TC 4
Z9 4
U1 0
U2 1
PU IEEE
PI NEW YORK
PA 345 E 47TH ST, NEW YORK, NY 10017 USA
SN 1712-364X
BN 978-1-4673-7828-4
J9 ANN CONF PRIV SECUR
PY 2015
BP 93
EP 100
PG 8
WC Computer Science, Theory & Methods; Engineering, Electrical & Electronic
SC Computer Science; Engineering
GA BE7PN
UT WOS:000375692700013
DA 2019-03-26
ER

PT B
AU Hosseinmardi, H
   Li, SS
   Yang, ZL
   Lv, Q
   Ibn Rafiq, R
   Han, R
   Mishra, S
AF Hosseinmardi, Homa
   Li, Shaosong
   Yang, Zhili
   Lv, Qin
   Ibn Rafiq, Rahat
   Han, Richard
   Mishra, Shivakant
BE Chen, J
   Yang, LT
TI A Comparison of Common Users across Instagram and Ask.fm to Better
   Understand Cyberbullying
SO 2014 IEEE FOURTH INTERNATIONAL CONFERENCE ON BIG DATA AND CLOUD
   COMPUTING (BDCLOUD)
LA English
DT Proceedings Paper
CT IEEE Fourth International Conference on Big Data and Cloud Computing
   (BdCloud)
CY DEC 03-05, 2014
CL Sydney, AUSTRALIA
SP CPS, IEEE Comp Soc
AB This paper examines users who are common to two popular online social networks, Instagram and Ask.fm, that are often used for cyberbullying. An analysis of the negativity and positivity of word usage in posts by common users of these two social networks is performed. These results are normalized in comparison to a sample of typical users in both networks. We also examine the posting activity of common user profiles and consider its correlation with negativity. Within the Ask.fm social network, which allows anonymous posts, the relationship between anonymity and negativity is further explored.
C1 [Hosseinmardi, Homa; Li, Shaosong; Yang, Zhili; Lv, Qin; Ibn Rafiq, Rahat; Han, Richard; Mishra, Shivakant] Univ Colorado, Dept Comp Sci, Boulder, CO 80309 USA.
RP Hosseinmardi, H (reprint author), Univ Colorado, Dept Comp Sci, Boulder, CO 80309 USA.
EM homa.hosseinmardi@colorado.edu; rahat.rafiq@colorado.edu
CR Agatston PW, 2007, J ADOLESCENT HEALTH, V41, pS59, DOI 10.1016/j.jadohealth.2007.09.003
   [Anonymous], 2014, NEGATIVE WORDS LIST
   [Anonymous], 2014, P 17 ACM C COMP SUPP
   [Anonymous], 2013, DITCH LABEL ANTIBULL
   [Anonymous], 2013, POSITIVE WORD RES
   Ashktorab Z, 2014, IANON LEVERAGING SOC
   Binns A., 2013, MEDIA ED RES J
   Dadvar M., 2012, IMPROVED CYBERBULLYI
   Dinakar K., 2012, ACM TIIS, V2, P18
   Forte Andrea, 2014, P P 17 ACM C COMP SU, P28
   Hinduja S., 2013, CYBERBULLYING INSTAG
   Hosseinmardi H., 2014, UNDERSTANDING CYBERB
   Hu Y., 2014, WHAT WE INSTAGRAM 1
   Macbryde N., 2011, BBC UK
   Omernick E, 2013, 2013 ASE/IEEE INTERNATIONAL CONFERENCE ON SOCIAL COMPUTING (SOCIALCOM), P526, DOI 10.1109/SocialCom.2013.80
   Ottoni R., 2014, PINS TWEETS INVESTIG
   Pennebaker J. W., 2001, LINGUISTIC INQUIRY W
   Sanchez H., 2011, ISM245 UCSC
   Schrock A., 2011, COMPUTER MEDIATED CO, P368
   Silva TH, 2013, 2013 9TH IEEE INTERNATIONAL CONFERENCE ON DISTRIBUTED COMPUTING IN SENSOR SYSTEMS (IEEE DCOSS 2013), P123, DOI 10.1109/DCOSS.2013.59
   Smith-Spark Laura, 2013, CNN
   Vandebosch H, 2008, CYBERPSYCHOL BEHAV, V11, P499, DOI 10.1089/cpb.2007.0042
   Weilenmann Alexandra, 2013, P SIGCHI C HUM FACT, P1843, DOI DOI 10.1145/2470654.2466243
   Zhang K., 2014, ANONYMITY SOCIAL MED
NR 24
TC 5
Z9 5
U1 0
U2 2
PU IEEE
PI NEW YORK
PA 345 E 47TH ST, NEW YORK, NY 10017 USA
BN 978-1-4799-6719-3
PY 2014
BP 355
EP 362
DI 10.1109/BDCloud.2014.87
PG 8
WC Computer Science, Theory & Methods; Engineering, Electrical & Electronic
SC Computer Science; Engineering
GA BF2AW
UT WOS:000380451500057
DA 2019-03-26
ER

EF
FN Clarivate Analytics Web of Science
VR 1.0
PT J
AU Feldmann, C
   Hamm, U
AF Feldmann, Corinna
   Hamm, Ulrich
TI Consumers' perceptions and preferences for local food: A review
SO FOOD QUALITY AND PREFERENCE
LA English
DT Article
DE Literature review; Local food; Attitudes; Willingness to pay;
   Attitude-behavior gap; Alphabet Theory
ID WILLINGNESS-TO-PAY; FRESH PRODUCE; ORIGIN; ATTITUDES; BEHAVIOR;
   INFORMATION; ENGLAND; SYSTEMS; GENDER; APPLES
AB This article reviews the scientific literature on local food from the consumer's perspective and analyses findings through the application of the Alphabet Theory - a newly developed theoretical framework for consumer behavior towards alternative food choices. As consumers' interest in local food has steadily increased in the past fifteen years, so has the number of research studies on consumers' attitudes and purchase behavior with regard to local food.
   A literature search was carried out on three online catalogues using the search terms 'local', 'regional', 'food', and 'consumer'. Only articles published in English and from January 2000 until January 2014 were taken into account. In all, the literature search returned 550 scientific articles. This paper provides an overview of 73 relevant publications, summarizes the main results, and identifies research gaps in the context of the Alphabet Theory.
   One major result was that, unlike organic food, local food is not perceived as expensive. Nevertheless, consumers are willing to pay a premium for local food. In mostly quantitative studies, consumer characteristics, attitudes, and purchase behaviors with regard to local food were assessed. Research gaps were identified in various areas: cross-national (cultural) comparisons, influence of different types of products (fresh vs. non-perishable, processed vs. non-processed, or plant vs. animal products), origin of foodstuffs used to produce local food as well as the influence of personal and social norms on the formation of attitudes towards local food. This contribution appears to be the first review of scientific articles from the field of local food consumption to present an overview on international research and to identify research gaps. (C) 2014 Elsevier Ltd. All rights reserved.
C1 [Feldmann, Corinna; Hamm, Ulrich] Univ Kassel, Fac Organ Agr Sci, Dept Food & Agr Mkt, D-37213 Witzenhausen, Germany.
RP Feldmann, C (reprint author), Univ Kassel, Fac Organ Agr Sci, Steinstr 19, D-37213 Witzenhausen, Germany.
EM c.feldmann@uni-kassel.de
CR Adams D. C., 2011, Journal of Rural Social Sciences (JRSS), V26, P74
   Adams DC, 2010, RENEW AGR FOOD SYST, V25, P331, DOI 10.1017/S1742170510000219
   Asebo K, 2007, J SUSTAIN AGR, V30, P67, DOI 10.1300/J064v30n04-06
   Bean M, 2011, RENEW AGR FOOD SYST, V26, P243, DOI 10.1017/S1742170511000032
   Bellows AC, 2010, APPETITE, V55, P540, DOI 10.1016/j.appet.2010.09.002
   Berlin L, 2009, RENEW AGR FOOD SYST, V24, P267, DOI 10.1017/S1742170509990111
   Bernabeu R, 2010, BRIT FOOD J, V112, P887, DOI 10.1108/00070701011067488
   Bingen J, 2011, INT J CONSUM STUD, V35, P410, DOI 10.1111/j.1470-6431.2010.00949.x
   Bond CA, 2008, AGRIBUSINESS, V24, P231, DOI 10.1002/agr.20157
   Brown C, 2003, AM J ALTERNATIVE AGR, V18, P213, DOI 10.1079/AJAA200353
   Brown C, 2008, AM J AGR ECON, V90, P1296, DOI 10.1111/j.1467-8276.2008.01220.x
   Brown E, 2009, APPETITE, V53, P183, DOI 10.1016/j.appet.2009.06.006
   Burchardi Henrike, 2005, AM AGR EC ASS ANN M
   Campbell BL, 2013, CAN J AGR ECON, V61, P531, DOI 10.1111/j.1744-7976.2012.01267.x
   Carpio CE, 2009, AGRIBUSINESS, V25, P412, DOI 10.1002/agr.20210
   Chambers S, 2007, APPETITE, V49, P208, DOI 10.1016/j.appet.2007.02.003
   Cholette S, 2013, J CONSUM MARK, V30, P563, DOI 10.1108/JCM-04-2013-0544
   Conner D., 2010, SUSTAINABILITY, V3, P742
   Costanigro M, 2014, FOOD QUAL PREFER, V31, P94, DOI 10.1016/j.foodqual.2013.08.008
   Costanigro M, 2011, AGRIBUSINESS, V27, P465, DOI 10.1002/agr.20281
   Cranfield J, 2012, AGRIBUSINESS, V28, P205, DOI 10.1002/agr.21291
   Darby K, 2008, AM J AGR ECON, V90, P476, DOI 10.1111/j.1467-8276.2007.01111.x
   Dentoni D., 2009, Agricultural and Resource Economics Review, V38, P384
   Denver S, 2014, FOOD QUAL PREFER, V31, P129, DOI 10.1016/j.foodqual.2013.08.014
   DUNLAP RE, 1978, J ENVIRON EDUC, V9, P10, DOI 10.1080/00958964.1978.10801875
   Dunne JB, 2011, RENEW AGR FOOD SYST, V26, P46, DOI 10.1017/S1742170510000402
   Eide B., 2013, THESIS AARHUS U
   Gracia A, 2014, J AGR ECON, V65, P49, DOI 10.1111/1477-9552.12036
   Gracia A, 2012, AGRIBUSINESS, V28, P361, DOI 10.1002/agr.21297
   Grebitus C, 2013, ECOL ECON, V88, P67, DOI 10.1016/j.ecolecon.2013.01.006
   Grebitus C, 2011, AGRIBUSINESS, V27, P478, DOI 10.1002/agr.20278
   GUAGNANO GA, 1995, ENVIRON BEHAV, V27, P699, DOI 10.1177/0013916595275005
   Hersleth M, 2012, MEAT SCI, V90, P899, DOI 10.1016/j.meatsci.2011.11.030
   Holloway L, 2007, SOCIOL RURALIS, V47, P1, DOI 10.1111/j.1467-9523.2007.00427.x
   Hu W., 2010, SO AGR EC ASS ANN M
   Hu WY, 2012, EUR REV AGRIC ECON, V39, P489, DOI 10.1093/erae/jbr039
   Ilbery B, 2005, EUR URBAN REG STUD, V12, P116, DOI 10.1177/0969776405048499
   Illichmann R., 2013, GEW C BERL GERM SEPT
   James J. S., 2009, AGR RESOURCE EC REV, V38
   Jones P., 2004, British Food Journal, V106, P328, DOI 10.1108/00070700410529582
   Kemp K, 2010, FOOD POLICY, V35, P504, DOI 10.1016/j.foodpol.2010.05.011
   Khan F, 2010, INT J CONSUM STUD, V34, P161, DOI 10.1111/j.1470-6431.2009.00836.x
   La Trobe HL, 2000, INT J SUST DEV WORLD, V7, P309, DOI 10.1080/13504500009470050
   LATROBE H, 2001, INT J CONSUM STUD, V25, P181, DOI DOI 10.1046/J.1470-6431.2001.00171.X
   Lim K. H., 2012, AM AGR EC ASS ANN M
   Loureiro M., 2002, J AGR APPL EC, V34, P477
   Loureiro ML, 2003, J AGR RESOUR ECON, V28, P287
   Martinez S. C., 2004, J FOOD DISTRIBUTION, V35
   Megicks P, 2012, J MARKET MANAG, V28, P264, DOI 10.1080/0267257X.2012.658838
   Menapace L., 2013, AM AGR EC ASS ANN M
   Mirosa M., 2012, BRIT FOOD J, V114
   Moraes C, 2012, J MARKET MANAG-UK, V28, P103, DOI 10.1080/0267257X.2011.615482
   Naspetti S., 2008, INT J INTERDISCIPLIN, V3
   Neuendorf K. A., 2002, CONTENT ANAL GUIDEBO
   Nganje W. E., 2011, Agricultural and Resource Economics Review, V40, P20
   Onken K. A., 2011, Agricultural and Resource Economics Review, V40, P33
   Onozaka Y., 2011, American Journal of Agricultural Economics, V93, P693, DOI 10.1093/ajae/aar005
   Pearson D, 2011, BRIT FOOD J, V113, P886, DOI 10.1108/00070701111148414
   Pelletier JE, 2013, J ACAD NUTR DIET, V113, P127, DOI 10.1016/j.jand.2012.08.021
   Pugliese P, 2013, FOOD POLICY, V39, P1, DOI 10.1016/j.foodpol.2012.12.009
   Racine EF, 2013, J NUTR EDUC BEHAV, V45, P30, DOI 10.1016/j.jneb.2012.04.011
   Robinson-O'Brien R, 2009, J NUTR EDUC BEHAV, V41, P11, DOI 10.1016/j.jneb.2008.03.007
   Roininen K, 2006, FOOD QUAL PREFER, V17, P20, DOI 10.1016/j.foodqual.2005.04.012
   Roosen J., 2012, AM AGR EC ASS FOOD E
   Schwartz S. H., 1977, ADV EXPT SOCIAL PSYC, P222, DOI DOI 10.1016/S0065-2601(08)60358-5
   SCHWARTZ SH, 1994, J SOC ISSUES, V50, P19, DOI 10.1111/j.1540-4560.1994.tb01196.x
   Selfa T, 2005, AGR HUM VALUES, V22, P451, DOI 10.1007/s10460-005-3401-0
   Sirieix L, 2008, INT J CONSUM STUD, V32, P508, DOI 10.1111/j.1470-6431.2008.00711.x
   Sirieix L, 2013, INT J CONSUM STUD, V37, P143, DOI 10.1111/j.1470-6431.2012.01109.x
   Sirieix L, 2011, INT J CONSUM STUD, V35, P670, DOI 10.1111/j.1470-6431.2010.00960.x
   Stanton JL, 2012, J CONSUM MARK, V29, P248, DOI 10.1108/07363761211237326
   Stern PC, 2000, J SOC ISSUES, V56, P407, DOI 10.1111/0022-4537.00175
   STERN PC, 1999, HUMAN ECOLOGY REV, V6, P81, DOI DOI 10.2307/2083693
   Stolzenbach S, 2013, FOOD RES INT, V52, P144, DOI 10.1016/j.foodres.2013.02.030
   Tempesta T, 2013, FOOD QUAL PREFER, V27, P35, DOI 10.1016/j.foodqual.2012.06.005
   Teuber R, 2007, 105 EAAE SEM INT MAR
   Vecchio R., 2009, 113 EAAE SEM CHAN CR
   Wageli S., 2013, P 6 INT EUR FOR SYST
   Watts DCH, 2005, PROG HUM GEOG, V29, P22, DOI 10.1191/0309132505ph526oa
   Wawrzyniak J., 2005, EKONOMICA, V4, P145
   Weatherell C, 2003, J RURAL STUD, V19, P233, DOI 10.1016/S0743-0167(02)00083-9
   Wilkins JL, 2000, J NUTR EDUC, V32, P261, DOI 10.1016/S0022-3182(00)70574-7
   Wirth F. F., 2011, Agricultural and Resource Economics Review, V40, P48
   Yue CY, 2009, HORTSCIENCE, V44, P366
   Zander K, 2010, FOOD QUAL PREFER, V21, P495, DOI 10.1016/j.foodqual.2010.01.006
   Zanoli R., 2012, RENEWABLE AGR FOOD S, V28, P70
   Zepeda L., 2004, Journal of Food Distribution Research, V35, P1
   Zepeda L, 2012, AGR HUM VALUES, V29, P467, DOI 10.1007/s10460-012-9364-z
   Zepeda L, 2009, INT J CONSUM STUD, V33, P697, DOI 10.1111/j.1470-6431.2009.00814.x
   Zepeda Lydia, 2006, J FOOD DISTRIBUTION, V37, P5
NR 90
TC 120
Z9 124
U1 24
U2 186
PU ELSEVIER SCI LTD
PI OXFORD
PA THE BOULEVARD, LANGFORD LANE, KIDLINGTON, OXFORD OX5 1GB, OXON, ENGLAND
SN 0950-3293
EI 1873-6343
J9 FOOD QUAL PREFER
JI Food. Qual. Prefer.
PD MAR
PY 2015
VL 40
BP 152
EP 164
DI 10.1016/j.foodqual.2014.09.014
PN A
PG 13
WC Food Science & Technology
SC Food Science & Technology
GA AZ1TF
UT WOS:000348019900020
HC Y
HP N
DA 2019-03-26
ER

PT J
AU Perloff, RM
AF Perloff, Richard M.
TI Social Media Effects on Young Women's Body Image Concerns: Theoretical
   Perspectives and an Agenda for Research
SO SEX ROLES
LA English
DT Review
DE Body dissatisfaction; Eating disorders; Social comparisons;
   Transactional media effects; Social media; Mass media
ID PRO-ANOREXIA WEBSITES; LOW SELF-ESTEEM; COLLEGE-STUDENTS; ADOLESCENT
   GIRLS; THIN-IDEAL; FASHION MAGAZINES; ALCOHOL-USE; DISSATISFACTION;
   EXPOSURE; IMPACT
AB Although there is a voluminous literature on mass media effects on body image concerns of young adult women in the U.S., there has been relatively little theoretically-driven research on processes and effects of social media on young women's body image and self-perceptions. Yet given the heavy online presence of young adults, particularly women, and their reliance on social media, it is important to appreciate ways that social media can influence perceptions of body image and body image disturbance. Drawing on communication and social psychological theories, the present article articulates a series of ideas and a framework to guide research on social media effects on body image concerns of young adult women. The interactive format and content features of social media, such as the strong peer presence and exchange of a multitude of visual images, suggest that social media, working via negative social comparisons, transportation, and peer normative processes, can significantly influence body image concerns. A model is proposed that emphasizes the impact of predisposing individual vulnerability characteristics, social media uses, and mediating psychological processes on body dissatisfaction and eating disorders. Research-based ideas about social media effects on male body image, intersections with ethnicity, and ameliorative strategies are also discussed.
C1 Cleveland State Univ, Sch Commun, Cleveland, OH 44115 USA.
RP Perloff, RM (reprint author), Cleveland State Univ, Sch Commun, 2121 Euclid Ave, Cleveland, OH 44115 USA.
EM r.perloff@csuohio.edu
CR Amichai-Hamburger Y., 2007, OXFORD HDB INTERNET, P187, DOI DOI 10.1093/OXFORDHB/9780199561803.013.0013
   Anderson D. A., 2004, HDB EATING DISORDERS, P112
   Anderson-Fye E. P., 2011, BODY IMAGE A HANDBOO, P244
   Arroyo A, 2013, COMMUN MONOGR, V80, P399, DOI 10.1080/03637751.2013.828158
   Bandura A, 2009, COMMUN SER, P94
   Barak A., 2007, THE OXFORD HANDBOOK, P303
   Bardone-Cone AM, 2007, INT J EAT DISORDER, V40, P537, DOI 10.1002/eat.20396
   Bardone-Cone AM, 2006, EUR EAT DISORD REV, V14, P256, DOI 10.1002/erv.714
   Bell BT, 2011, SEX ROLES, V65, P478, DOI 10.1007/s11199-011-9964-x
   Berk L. E., 2000, CHILD DEVELOPMENT
   Bilandzic H., 2013, THE SAGE HANDBOOK OF, P200
   Blumler J. G., 1974, THE USES OF MASS COM
   Boepple L, 2014, INT J EAT DISORDER, V47, P362, DOI 10.1002/eat.22244
   Botta RA, 2000, J COMMUN, V50, P144, DOI 10.1111/j.1460-2466.2000.tb02857.x
   Botta RA, 1999, J COMMUN, V49, P22, DOI 10.1111/j.1460-2466.1999.tb02791.x
   Cash T. F., 2011, BODY IMAGE HDB SCI P, P39
   CASH TF, 1983, PERS SOC PSYCHOL B, V9, P351, DOI 10.1177/0146167283093004
   Chrisler JC, 2013, BODY IMAGE, V10, P648, DOI 10.1016/j.bodyim.2013.05.001
   Crocker J, 2003, J PERS SOC PSYCHOL, V85, P894, DOI 10.1037//0022-3514.85.5.894
   Crowther J. H., 2011, BODY IMAGE HDB SCI P, P288
   Delinsky S., 2011, BODY IMAGE HDB SCI P, P279
   Dion K. L., 1990, CONT SOCIAL PSYCHOL, V14, P220
   Dittmar H, 2006, DEV PSYCHOL, V42, P283, DOI 10.1037/0012-1649.42.2.283
   Dittmar H, 2009, J SOC CLIN PSYCHOL, V28, P1, DOI 10.1521/jscp.2009.28.1.1
   Dohnt HK, 2006, J YOUTH ADOLESCENCE, V35, P141, DOI 10.1007/s10964-005-9020-7
   Duggan M, 2013, THE DEMOGRAPHICS OF
   EAGLY AH, 1978, J PERS SOC PSYCHOL, V36, P424, DOI 10.1037//0022-3514.36.4.424
   Erchull MJ, 2013, SEX ROLES, V69, P583, DOI 10.1007/s11199-013-0326-8
   Eveland WP, 2003, J COMMUN, V53, P395, DOI 10.1111/j.1460-2466.2003.tb02598.x
   Ferguson CJ, 2011, REV GEN PSYCHOL, V15, P11, DOI 10.1037/a0022607
   Fernandez S, 2012, EAT BEHAV, V13, P321, DOI 10.1016/j.eatbeh.2012.05.004
   Festinger L, 1954, HUM RELAT, V7, P117, DOI 10.1177/001872675400700202
   Fishbein M, 2010, PREDICTING AND CHANG
   Fitzsimmons-Craft EE, 2012, SEX ROLES, V67, P187, DOI 10.1007/s11199-012-0151-5
   Forbes GB, 2012, SEX ROLES, V66, P677, DOI 10.1007/s11199-011-0105-3
   Franko D. L., 2011, BODY IMAGE HDB SCI P, P221
   Franko DL, 2012, BODY IMAGE, V9, P381, DOI 10.1016/j.bodyim.2012.04.003
   Fredrickson BL, 1997, PSYCHOL WOMEN QUART, V21, P173, DOI 10.1111/j.1471-6402.1997.tb00108.x
   Galioto R, 2013, BODY IMAGE, V10, P566, DOI 10.1016/j.bodyim.2013.07.009
   Gillen MM, 2012, BODY IMAGE, V9, P126, DOI 10.1016/j.bodyim.2011.09.004
   Godbold LC, 2000, COMMUN RES, V27, P411, DOI 10.1177/009365000027004001
   Grabe S, 2008, PSYCHOL BULL, V134, P460, DOI 10.1037/0033-2909.134.3.460
   Green MC, 2004, COMMUN THEOR, V14, P311, DOI 10.1111/j.1468-2885.2004.tb00317.x
   Green Melanie C., 2013, OXFORD HDB MEDIA PSY, P449
   Groesz LM, 2002, INT J EAT DISORDER, V31, P1, DOI 10.1002/eat.10005
   Grogan S., 2011, BODY IMAGE HDB SCI P, P93
   Gunther AC, 2003, J COMMUN, V53, P199, DOI 10.1111/j.1460-2466.2003.tb02586.x
   Halliwell E, 2013, BODY IMAGE, V10, P509, DOI 10.1016/j.bodyim.2013.07.004
   Harper K, 2008, INT J EAT DISORDER, V41, P92, DOI 10.1002/eat.20408
   Harriger JA, 2010, SEX ROLES, V63, P609, DOI 10.1007/s11199-010-9868-1
   Harrison K, 2006, J YOUTH ADOLESCENCE, V35, P146, DOI DOI 10.1007/S10964-005-9008-3
   Hartocollis A., 2013, THE NEW YORK TIMES, pA17
   Heimpel SA, 2002, J PERS SOC PSYCHOL, V82, P128, DOI 10.1037//0022-3514.82.1.128
   Helgeson V. S., 2009, THE PSYCHOLOGY OF GE
   Holmstrom AJ, 2004, J BROADCAST ELECTRON, V48, P196, DOI 10.1207/s15506878jobem4802_3
   Homan K, 2012, BODY IMAGE, V9, P50, DOI 10.1016/j.bodyim.2011.07.006
   Joinson A. N., 2007, THE OXFORD HANDBOOK, P237
   Knobloch-Westerwick S, 2013, J COMMUN, V63, P807, DOI 10.1111/jcom.12055
   Knobloch-Westerwick S, 2012, COMMUN RES, V39, P79, DOI 10.1177/0093650211400596
   Knobloch-Westerwick S, 2011, MEDIA PSYCHOL, V14, P27, DOI 10.1080/15213269.2010.547833
   Lapinski MK, 2013, HUM COMMUN RES, V39, P21, DOI 10.1111/j.1468-2958.2012.01441.x
   Lenhart A., 2010, SOCIAL MEDIA AND YOU
   Levine M. P., 2004, HDB EATING DISORDERS, P695
   Levine MP, 2009, COMMUN SER, P490
   Levine MP, 2011, BODY IMAGE HDB SCI P, P101
   Maccoby E. E., 1966, THE DEVELOPMENT OF S
   Major B, 1991, SOCIAL COMP CONT THE, P237
   McCreary D. R., 2011, BODY IMAGE HDB SCI P, P198
   Mellor D, 2013, BODY IMAGE, V10, P54, DOI 10.1016/j.bodyim.2012.10.002
   Mischner IHS, 2013, BODY IMAGE, V10, P26, DOI 10.1016/j.bodyim.2012.08.004
   Mitchell SH, 2012, BODY IMAGE, V9, P431, DOI 10.1016/j.bodyim.2012.07.001
   Morgan M, 2009, COMMUN SER, P34
   Moyer-Guse E, 2008, COMMUN THEOR, V18, P407, DOI 10.1111/j.1468-2885.2008.00328.x
   Murray K, 2013, BODY IMAGE, V10, P544, DOI 10.1016/j.bodyim.2013.07.011
   Myers TA, 2012, BODY IMAGE, V9, P342, DOI 10.1016/j.bodyim.2012.03.005
   Myers TA, 2009, J ABNORM PSYCHOL, V118, P683, DOI 10.1037/a0016763
   Nabi RL, 2014, MEDIA PSYCHOL, V17, P208, DOI 10.1080/15213269.2013.878663
   Norris ML, 2006, INT J EAT DISORDER, V39, P443, DOI 10.1002/eat.20305
   Noser A, 2014, BODY IMAGE, V11, P119, DOI 10.1016/j.bodyim.2013.11.006
   Park SY, 2005, COMMUN RES, V32, P594, DOI 10.1177/0093650505279350
   Paxton SJ, 2006, J CLIN CHILD ADOLESC, V35, P539, DOI 10.1207/s15374424jccp3504_5
   Perloff RM, 2009, COMMUN SER, P252
   Ricciardelli L. A., 2009, BODY IMAGE EATING DI, P77
   Rice RE, 2009, COMMUN SER, P436
   Rodgers RF, 2012, BODY IMAGE, V9, P318, DOI 10.1016/j.bodyim.2012.03.002
   RODIN J, 1985, NEBR SYM MOTIV, V32, P267
   Rubin AM, 2009, COMMUN SER, P165
   Scharrer E. L., 2013, THE OXFORD HANDBOOK, P267
   Schooler D., 2011, BODY IMAGE HDB SCI P, P237
   Schooler D, 2014, BODY IMAGE, V11, P11, DOI 10.1016/j.bodyim.2013.09.001
   Schroeder CM, 1998, J APPL SOC PSYCHOL, V28, P2150, DOI 10.1111/j.1559-1816.1998.tb01365.x
   Seligman M. E. P., 2002, HDB POSITIVE PSYCHOL, V2, P3
   Sinton MM, 2006, J YOUTH ADOLESCENCE, V35, P165, DOI 10.1007/s10964-005-9007-4
   Slater A, 2012, J ADOLESCENT HEALTH, V50, P339, DOI 10.1016/j.jadohealth.2011.08.003
   Slater MD, 2007, COMMUN THEOR, V17, P281, DOI 10.1111/j.1468-2885.2007.00296.x
   Smolak L., 2009, BODY IMAGE EATING DI, P3
   Steinberg L., 2008, ADOLESCENCE
   Stelter B., 2012, THE NEW YORK TIMES
   STEWART TM, 2004, HDB EATING DISORDERS, P495
   Stice E, 2006, J CONSULT CLIN PSYCH, V74, P263, DOI 10.1037/0022-006X.74.2.263
   STICE E, 1994, J ABNORM PSYCHOL, V103, P836, DOI 10.1037/0021-843X.103.4.836
   Suls J, 2000, PL S SOC CL, P3
   Sundar S. S., 2013, SAGE HDB PERSUASION, P388
   Sundar SS, 2013, J BROADCAST ELECTRON, V57, P504, DOI 10.1080/08838151.2013.845827
   SUNDAR SS, 2008, DIGITAL MEDIA YOUTH, P73, DOI DOI 10.1162/DMAL.9780262562324.073
   SWALLOW SR, 1988, CLIN PSYCHOL REV, V8, P55, DOI 10.1016/0272-7358(88)90049-9
   SWALLOW SR, 1993, COGNITIVE THER RES, V17, P103, DOI 10.1007/BF01172960
   Thompson J. K., 1999, EXACTING BEAUTY THEO
   Thomsen SR, 2002, MEDIA PSYCHOL, V4, P113, DOI 10.1207/S1532785XMEP0402_01
   Tiggemann M., 2011, BODY IMAGE HDB SCI P, P12
   Tiggemann M, 2014, MEDIA PSYCHOL, V17, P127, DOI 10.1080/15213269.2014.891822
   Tiggemann M, 2014, BODY IMAGE, V11, P85, DOI 10.1016/j.bodyim.2013.08.005
   Tiggemann M, 2013, INT J EAT DISORDER, V46, P630, DOI 10.1002/eat.22141
   Tiggemann M, 2009, J SOC CLIN PSYCHOL, V28, P73, DOI 10.1521/jscp.2009.28.1.73
   Tylka TL, 2011, SEX ROLES, V65, P447, DOI 10.1007/s11199-011-0042-1
   Valkenburg PM, 2013, J COMMUN, V63, P221, DOI 10.1111/jcom.12024
   Valkenburg PM, 2013, INT J COMMUN-US, V7, P197
   van Laer T, 2014, J CONSUM RES, V40, P797, DOI 10.1086/673383
   Wertheim E.H., 2004, HDB EATING DISORDERS, P463
   Wertheim E. H., 2009, BODY IMAGE EATING DI, P47, DOI DOI 10.1037/11860-003
   Wood J. V., 1991, SOCIAL COMP CONT THE, P23
   Wortham J., 2013, THE NEW YORK TIMES, p[B1, B4]
   Yanover T., 2009, BODY IMAGE EATING DI, P177, DOI DOI 10.1037/11860-009
   Yom-Tov E, 2014, INT J EAT DISORDER, V47, P196, DOI 10.1002/eat.22195
NR 124
TC 86
Z9 87
U1 28
U2 404
PU SPRINGER/PLENUM PUBLISHERS
PI NEW YORK
PA 233 SPRING ST, NEW YORK, NY 10013 USA
SN 0360-0025
EI 1573-2762
J9 SEX ROLES
JI Sex Roles
PD DEC
PY 2014
VL 71
IS 11-12
BP 363
EP 377
DI 10.1007/s11199-014-0384-6
PG 15
WC Psychology, Developmental; Psychology, Social; Women's Studies
SC Psychology; Women's Studies
GA AU4PC
UT WOS:000345592500001
DA 2019-03-26
ER

PT J
AU Chang, RM
   Kauffman, RJ
   Kwon, Y
AF Chang, Ray M.
   Kauffman, Robert J.
   Kwon, YoungOk
TI Understanding the paradigm shift to computational social science in the
   presence of big data
SO DECISION SUPPORT SYSTEMS
LA English
DT Article
DE Analytics; Big data; Computational social science; Data analytics;
   Interdisciplinary research; Managerial decision-making; Paradigm shift
ID INFORMATION-SYSTEMS RESEARCH; CHINESE WIKIPEDIA; PRICE DISPERSION;
   ONLINE; AUCTIONS; BUSINESS; INTERNET; BEHAVIOR; MARKETS; SEARCH
AB The era of big data has created new opportunities for researchers to achieve high relevance and impact amid changes and transformations in how we study social science phenomena. With the emergence of new data collection technologies, advanced data mining and analytics support, there seems to be fundamental changes that are occurring with the research questions we can ask, and the research methods we can apply. The contexts include social networks and blogs, political discourse, corporate announcements, digital journalism, mobile telephony, home entertainment, online gaming, financial services, online shopping, social advertising, and social commerce. The changing costs of data collection and the new capabilities that researchers have to conduct research that leverages micro-level, meso-level and macro-level data suggest the possibility of a scientific paradigm shift toward computational social science. The new thinking related to empirical regularities analysis, experimental design, and longitudinal empirical research further suggests that these approaches can be tailored for rapid acquisition of big data sets. This will allow business analysts and researchers to achieve frequent, controlled and meaningful observations of real-world phenomena. We discuss how our philosophy of science should be changing in step with the times, and illustrate our perspective with comparisons between earlier and current research inquiry. We argue against the assertion that theory no longer matters and offer some new research directions. (C) 2013 Elsevier B.V. All rights reserved.
C1 [Chang, Ray M.; Kauffman, Robert J.] Singapore Management Univ, Sch Informat Syst, Singapore 178902, Singapore.
   [Kwon, YoungOk] Sookmyung Womens Univ, Div Business Adm, Seoul 140742, South Korea.
RP Kwon, Y (reprint author), Sookmyung Womens Univ, Div Business Adm, Cheongpa Ro 47 Gil 100, Seoul 140742, South Korea.
EM mrchang@smu.edu.sg; rkauffman@smu.edu.sg; yokwon@sm.ac.kr
RI KAUFFMAN, Robert/G-2767-2012
FU Singapore National Research Foundation under the International Research
   Centre Singapore Initiative
FX The ideas in this article were presented as they were developed at: the
   2011 Workshop on E-Business in Shanghai, China; the 2012 International
   Conference on Information Management in Kaohsiung, Taiwan; the 2012
   Wuhan International Conference on E-Business in China; the China
   University of Geoscience; and included as discussion papers for the 2012
   Workshop on Analytics for Business, Consumer and Social Insights, and
   the 2012 International Conference on Electronic Commerce in Singapore.
   We acknowledge the people who provided us with comments at the
   conferences, workshop and universities we visited, and for ongoing
   discussions with colleagues Darren Choo, Peter Cook, Pedro Ferreira,
   Steve Fienberg, Kim Huat Goh, Timothy Goh, Jia Jia, Kwansoo Kim,
   Youngsoo Kim, Adrian Koh, Ramayya Krishnan, Prakash Kumar, Hoong Chuin
   Lau, Dongwon Lee, Ee-Peng Lim, Dan Ma, Rakesh Menon, Steve Miller,
   Archan Mishra, Andrew Ngai, Srini Reddy, Mike Sherman, Jialie Shen,
   Yesha Sivan, Sushila Shivpuri, Priyanka Singh, Insoo Son, Raj
   Srivastava, Rahul Telang, Chuck Wood, Irene Xu, Dongsong Zhang, Michael
   Zhang, Peiran Zhang, Jing Zhao, Yinping Yang, Alejandro Zentner,
   Vladimir Zwass and the doctoral students in IS 705 on Research
   Foundations for IS and Management Research at the School of Information
   Systems at Singapore Management University. Interactions with faculty,
   research colleagues and senior administration colleagues related to the
   "Analytics for Business, Consumer and Social Insights" interdisciplinary
   Area of Excellence at Singapore Management University were helpful too.
   This research was supported by the Singapore National Research
   Foundation under the International Research Centre @ Singapore Funding
   Initiative, administered by the Interactive Digital Media Program Office
   (IDMPO).
CR Anderson C., 2008, WIRED           0716, V16.07
   Anselin L, 1988, SPATIAL ECONOMETRICS
   Aral S, 2011, IEEE INTELL SYST, V26, P91, DOI 10.1109/MIS.2011.89
   Aral S, 2011, MANAGE SCI, V57, P1623, DOI 10.1287/mnsc.1110.1421
   Athey S, 2009, WORKING PAPER
   Athey S, 2011, Q J ECON, V126, P1213, DOI 10.1093/qje/qjr028
   Bakos Y, 1999, MANAGE SCI, V45, P1613, DOI 10.1287/mnsc.45.12.1613
   Bakos Y, 2000, MARKET SCI, V19, P63, DOI 10.1287/mksc.19.1.63.15182
   Bapna R, 2003, INFORM SYST RES, V14, P244, DOI 10.1287/isre.14.3.244.16562
   Bapna R, 2004, MIS QUART, V28, P21
   Bapna R, 2008, INFORM SYST RES, V19, P400, DOI 10.1287/isre.1080.0173
   Bhaskar Roy, 1988, CRITICAL REALISM ESS
   Bhattacharjee S, 2007, MANAGE SCI, V53, P1359, DOI 10.1287/mnsc.1070.0699
   Bivand RS, 2008, USE R, P1
   BoxSteffensmeier J.M, 2004, EVENT HIST MODELING
   Boyd D., 2010, BIG DATA OPPORTUNITI
   BROWN JJ, 1987, J CONSUM RES, V14, P350, DOI 10.1086/209118
   Brynjolfsson E, 2011, WORKING PAPER
   Brynjolfsson Erik, 2011, RACE MACHINE
   Cameron A. C., 2013, REGRESSION ANAL COUN
   Campbell D. T., 1963, EXPT QUASIEXPERIMENT
   Carley KM, 2002, P NATL ACAD SCI USA, V99, P7257, DOI 10.1073/pnas.082080599
   Castellani B, 2009, UNDERST COMPLEX SYST, P1
   Chellappa RK, 2011, INFORM SYST RES, V22, P83, DOI 10.1287/isre.1090.0264
   Chen HC, 2012, MIS QUART, V36, P1165
   Chen JQ, 2009, J MARKETING, V73, P125, DOI 10.1509/jmkg.73.4.125
   Chose A., 2012, MARKET SCI, V31, P493
   Churchman C. W., 1971, DESIGN INQUIRING SYS
   Clemons EK, 2002, MANAGE SCI, V48, P534, DOI 10.1287/mnsc.48.4.534
   COOPER LG, 1988, MARKET SHARE ANAL EV
   Davenport T. H., 2007, COMPETING ANAL NEW S
   Dellarocas C., J INTERACTIVE MARKET, V21
   Dellarocas C, 2008, MANAGE SCI, V54, P460, DOI 10.1287/mnsc.1070.0747
   Dhar R, 2003, J MARKETING RES, V40, P146, DOI 10.1509/jmkr.40.2.146.19229
   Dimoka A, 2011, INFORM SYST RES, V22, P687, DOI 10.1287/isre.1100.0284
   Doctorow C, 2008, NATURE, V455, P16, DOI 10.1038/455016a
   Duliba KA, 2001, ORGAN SCI, V12, P702, DOI 10.1287/orsc.12.6.702.10087
   Dutton W.H., 2009, PROMETHEUS, V27, P233
   Economist, 2010, ECONOMIST       0225
   Edelman B, 2007, AM ECON REV, V97, P242, DOI 10.1257/aer.97.1.242
   Edelman B, 2007, DECIS SUPPORT SYST, V43, P192, DOI 10.1016/j.dss.2006.08.008
   Elberse A, 2010, J MARKETING, V74, P107, DOI 10.1509/jmkg.74.3.107
   EMC Data Science Community, 2012, DAT SCI REV DAT DRIV
   Friedman D., 1994, EXPT METHODS PRIMER
   Garg R, 2011, J MANAGE INFORM SYST, V28, P11, DOI 10.2753/MIS0742-1222280202
   Gartner, 2009, POST BRIEF GARTN IT
   Ghose A, 2011, MANAGE SCI, V57, P1671, DOI 10.1287/mnsc.1110.1350
   Ghosh S., 2011, REUTERS         0608
   Granados N, 2008, DECIS SUPPORT SYST, V45, P729, DOI 10.1016/j.dss.2007.12.005
   Granados N, 2012, INFORM SYST RES, V23, P164, DOI 10.1287/isre.1100.0312
   Granados N, 2010, INFORM SYST RES, V21, P207, DOI 10.1287/isre.1090.0249
   HAUSMAN JA, 1981, AM ECON REV, V71, P662
   Hensher D., 2005, APPL CHOICE ANAL PRI
   IDC, 2011, WORLDW CRM APPL MARK
   IDC, 2009, DIG DAT DOUBL EV 18
   Kauffman R. J., 2000, International Journal of Intelligent Systems in Accounting, Finance and Management, V9, P217, DOI 10.1002/1099-1174(200012)9:4<217::AID-ISAF191>3.0.CO;2-#
   Kauffman RJ, 2009, DECIS SUPPORT SYST, V48, P3, DOI 10.1016/j.dss.2009.05.009
   Kauffman RJ, 2009, ADV MANAG INFORM SYS, V13, P31
   Kleinbaum DG, 2012, STAT BIOL HEALTH, P1, DOI 10.1007/978-1-4419-6646-9
   Kuhn T. S., 1962, STRUCTURE SCI REVOLU
   Lau K, 1997, OMEGA-INT J MANAGE S, V25, P345, DOI 10.1016/S0305-0483(96)00054-0
   Lavelle S., 2011, SLOAN MANAGE REV, V5, P21
   Lazer D, 2009, SCIENCE, V323, P721, DOI 10.1126/science.1167742
   Lehrer J, 2012, IMAGINE CREATIVITY W
   Levy D, 2011, REV ECON STAT, V93, P1417, DOI 10.1162/REST_a_00178
   Liu D., 2006, DECISION SUPPORT SYS, V42
   Liu D, 2010, INFORM SYST RES, V21, P133, DOI 10.1287/isre.1080.0225
   Louviere J. J., 2000, STATED CHOICE METHOD
   Loveman G, 2003, HARVARD BUS REV, V81, P109
   Manyika J., 2011, BIG DATA NEXT FRONTI
   McCafferty D., 2010, STORAGE SLIDESHOW BI
   Mingers J, 2001, INFORM SYST RES, V12, P240, DOI 10.1287/isre.12.3.240.9709
   Reiss P.C., 2007, HDB ECONOMETRICS A, V6A
   Runkel P. J., 1972, RES HUMAN BEHAV SYST
   Russom P., 2011, BIG DATA ANAL BEST P
   Shivpuri S., 2011, WOMENS PLACE FINANCI
   Shmueli G, 2011, MIS QUART, V35, P553
   Spenner P., 2011, BEWARE BIG DATA HYPE
   Tanriverdi H, 2010, INFORM SYST RES, V21, P822, DOI 10.1287/isre.1100.0317
   Twombly M., 2011, SCIENCE, V331, P692
   Vespignani A, 2009, SCIENCE, V325, P425, DOI 10.1126/science.1171990
   Westland C.J., 2011, INFORM TECHNOL MANAG, V12, P387
   White C, 2011, USING BIG DATA SMART
   Winkelmann R., 2008, ECONOMETRIC ANAL COU
   YOFFIE D.B., 1997, COMPETING AGE DIGITA
   Zhang XQ, 2012, J MANAGE INFORM SYST, V29, P11, DOI 10.2753/MIS0742-1222290202
   Zhang XQ, 2011, AM ECON REV, V101, P1601, DOI 10.1257/aer.101.4.1601
   Zwass V, 2010, INT J ELECTRON COMM, V15, P11, DOI 10.2753/JEC1086-4415150101
NR 88
TC 85
Z9 89
U1 19
U2 258
PU ELSEVIER SCIENCE BV
PI AMSTERDAM
PA PO BOX 211, 1000 AE AMSTERDAM, NETHERLANDS
SN 0167-9236
EI 1873-5797
J9 DECIS SUPPORT SYST
JI Decis. Support Syst.
PD JUL
PY 2014
VL 63
SI SI
BP 67
EP 80
DI 10.1016/j.dss.2013.08.008
PG 14
WC Computer Science, Artificial Intelligence; Computer Science, Information
   Systems; Operations Research & Management Science
SC Computer Science; Operations Research & Management Science
GA AL0MW
UT WOS:000338822000007
DA 2019-03-26
ER

PT J
AU Fardouly, J
   Diedrichs, PC
   Vartanian, LR
   Halliwell, E
AF Fardouly, Jasmine
   Diedrichs, Phillippa C.
   Vartanian, Lenny R.
   Halliwell, Emma
TI Social comparisons on social media: The impact of Facebook on young
   women's body image concerns and mood
SO BODY IMAGE
LA English
DT Article
DE Facebook; Social media; Magazine; Appearance-related social comparison;
   Body image concerns; Mood
ID THIN-IDEAL INTERNALIZATION; ADOLESCENT GIRLS; PHYSICAL ATTRACTIVENESS;
   SELF-OBJECTIFICATION; GENDER-DIFFERENCES; FOCUSED ANXIETY;
   DISSATISFACTION; SATISFACTION; EXPOSURE; MODELS
AB The present study experimentally investigated the effect of Facebook usage on women's mood and body image, whether these effects differ from an online fashion magazine, and whether appearance comparison tendency moderates any of these effects. Female participants (N = 112) were randomly assigned to spend 10 min browsing their Facebook account, a magazine website, or an appearance-neutral control website before completing state measures of mood, body dissatisfaction, and appearance discrepancies (weight-related, and face, hair, and skin-related). Participants also completed a trait measure of appearance comparison tendency. Participants who spent time on Facebook reported being in a more negative mood than those who spent time on the control website. Furthermore, women high in appearance comparison tendency reported more facial, hair, and skin-related discrepancies after Facebook exposure than exposure to the control website. Given its popularity, more research is needed to better understand the impact that Facebook has on appearance concerns. (C) 2014 Elsevier Ltd. All rights reserved.
C1 [Fardouly, Jasmine; Vartanian, Lenny R.] UNSW Australia, Sch Psychol, Sydney, NSW 2052, Australia.
   [Diedrichs, Phillippa C.; Halliwell, Emma] Univ W England, Ctr Appearance Res, Bristol BS16 1QY, Avon, England.
RP Fardouly, J (reprint author), UNSW Australia, Sch Psychol, Sydney, NSW 2052, Australia.
EM jasmine.fardouly@unsw.edu.au; Phillippa.Diedrichs@uwe.ac.uk;
   I.vartanian@unsw.edu.au; Emma.Halliwell@uwe.ac.uk
RI Fardouly, Jasmine/F-5430-2014
OI Fardouly, Jasmine/0000-0001-5648-6757; Vartanian,
   Lenny/0000-0001-8238-6151
CR ADAMS GR, 1977, J PSYCHOL, V96, P287, DOI 10.1080/00223980.1977.9915911
   Australian Bureau of Statistics, 2013, CENSUS AT SCHOOL AUS
   Australian Bureau of Statistics, 2011, HOUSEHOLD USE OF INF
   Bearman SK, 2006, J YOUTH ADOLESCENCE, V35, P229, DOI 10.1007/s10964-005-9010-9
   Bell BT, 2011, SEX ROLES, V65, P478, DOI 10.1007/s11199-011-9964-x
   Carey RN, 2014, BODY IMAGE, V11, P81, DOI 10.1016/j.bodyim.2013.09.006
   Chou HTG, 2012, CYBERPSYCH BEH SOC N, V15, P117, DOI 10.1089/cyber.2011.0324
   Confer JC, 2010, EVOL HUM BEHAV, V31, P348, DOI 10.1016/j.evolhumbehav.2010.04.002
   Dittmar H, 1996, ACTA PSYCHOL, V93, P187, DOI 10.1016/0001-6918(96)00019-4
   Dittmar H, 2004, J SOC CLIN PSYCHOL, V23, P768, DOI 10.1521/jscp.23.6.768.54799
   Facebook, 2014, TIM
   Fardouly J, 2015, BODY IMAGE, V12, P82, DOI 10.1016/j.bodyim.2014.10.004
   Festinger L, 1954, HUM RELAT, V7, P117, DOI 10.1177/001872675400700202
   Grabe S, 2008, PSYCHOL BULL, V134, P460, DOI 10.1037/0033-2909.134.3.460
   Groesz LM, 2002, INT J EAT DISORDER, V31, P1, DOI 10.1002/eat.10005
   Haferkamp N, 2012, CYBERPSYCH BEH SOC N, V15, P91, DOI 10.1089/cyber.2011.0151
   Halliwell E, 2006, PERS SOC PSYCHOL B, V32, P447, DOI 10.1177/01461687205284005
   Halliwell E, 2004, J SOC CLIN PSYCHOL, V23, P104, DOI 10.1521/jscp.23.1.104.26989
   Halliwell E, 2011, PSYCHOL WOMEN QUART, V35, P38, DOI 10.1177/0361684310385217
   Hargreaves Duane A, 2004, Body Image, V1, P351, DOI 10.1016/j.bodyim.2004.10.002
   Harper B, 2008, SEX ROLES, V58, P649, DOI 10.1007/s11199-007-9379-x
   Hassebrauck M, 1998, EVOL HUM BEHAV, V19, P111, DOI 10.1016/S1090-5138(98)00002-6
   Heinberg LJ, 1995, J SOC CLIN PSYCHOL, V14, P325, DOI 10.1521/jscp.1995.14.4.325
   Hew KF, 2011, COMPUT HUM BEHAV, V27, P662, DOI 10.1016/j.chb.2010.11.020
   Jones DC, 2001, SEX ROLES, V45, P645, DOI 10.1023/A:1014815725852
   Keery Helene, 2004, Body Image, V1, P237, DOI 10.1016/j.bodyim.2004.03.001
   Kimbrough AM, 2013, COMPUT HUM BEHAV, V29, P896, DOI 10.1016/j.chb.2012.12.005
   Knobloch-Westerwick S, 2012, COMMUN RES, V39, P79, DOI 10.1177/0093650211400596
   Kramer ADI, 2014, P NATL ACAD SCI USA, V111, P8788, DOI 10.1073/pnas.1320040111
   Krones PG, 2005, INT J EAT DISORDER, V38, P134, DOI 10.1002/eat.20171
   Leahey TM, 2008, BODY IMAGE, V5, P307, DOI 10.1016/j.bodyim.2008.03.002
   Leahey TM, 2007, BEHAV THER, V38, P132, DOI 10.1016/j.beth.2006.06.004
   Mabe AG, 2014, INT J EAT DISORDER, V47, P516, DOI 10.1002/eat.22254
   Manago AM, 2008, J APPL DEV PSYCHOL, V29, P446, DOI 10.1016/j.appdev.2008.07.001
   Mayer-Schonberger Viktor, 2013, BIG DATA REVOLUTION
   Meier EP, 2014, CYBERPSYCH BEH SOC N, V17, P199, DOI 10.1089/cyber.2013.0305
   Mills JS, 2002, PERS SOC PSYCHOL B, V28, P1687, DOI 10.1177/014616702237650
   Muscanell NL, 2012, COMPUT HUM BEHAV, V28, P107, DOI 10.1016/j.chb.2011.08.016
   Myers TA, 2009, J ABNORM PSYCHOL, V118, P683, DOI 10.1037/a0016763
   Newton JT, 2005, COMMUNITY DENT ORAL, V33, P410, DOI 10.1111/j.1600-0528.2005.00239.x
   O'Brien KS, 2009, BODY IMAGE, V6, P201, DOI 10.1016/j.bodyim.2009.03.003
   Office for National Statistics, 2013, SOC NETW UK LEAD EUR
   Pew Research, 2013, SOC MED UPD 2013
   Pew Research, 2013, SOC NETW FACT SHEET
   Prichard I, 2012, SEX ROLES, V67, P201, DOI 10.1007/s11199-012-0167-x
   Ricciardelli LA, 2001, BEHAV RES THER, V39, P1317, DOI 10.1016/S0005-7967(00)00097-8
   RICHINS ML, 1991, J CONSUM RES, V18, P71, DOI 10.1086/209242
   Ridolfi DR, 2011, SEX ROLES, V65, P491, DOI 10.1007/s11199-011-9961-0
   Sagioglou C, 2014, COMPUT HUM BEHAV, V35, P359, DOI 10.1016/j.chb.2014.03.003
   Schutz HK, 2002, J APPL SOC PSYCHOL, V32, P1906, DOI 10.1111/j.1559-1816.2002.tb00264.x
   Smith AR, 2013, J AFFECT DISORDERS, V149, P235, DOI 10.1016/j.jad.2013.01.032
   Thompson MS, 2001, GENDER SOC, V15, P336, DOI 10.1177/089124301015003002
   Tiggemann M, 2004, J SOC CLIN PSYCHOL, V23, P23, DOI 10.1521/jscp.23.1.23.26991
   Tiggemann M, 2004, INT J EAT DISORDER, V35, P48, DOI 10.1002/eat.10214
   Tiggemann M, 2014, J EARLY ADOLESCENCE, V34, P606, DOI 10.1177/0272431613501083
   Tiggemann M, 2013, INT J EAT DISORDER, V46, P630, DOI 10.1002/eat.22141
   Tiggemann M, 2010, SEX ROLES, V63, P79, DOI 10.1007/s11199-010-9789-z
   Tiggemann M, 2010, PSYCHOL WOMEN QUART, V34, P356, DOI 10.1111/j.1471-6402.2010.01581.x
   TUCKER LA, 1985, SEX ROLES, V12, P931, DOI 10.1007/BF00288095
   van den Berg P, 2002, J PSYCHOSOM RES, V53, P1007, DOI 10.1016/S0022-3999(02)00499-3
   Vartanian LR, 2013, BODY IMAGE, V10, P495, DOI 10.1016/j.bodyim.2013.05.004
   Zhao SY, 2008, COMPUT HUM BEHAV, V24, P1816, DOI 10.1016/j.chb.2008.02.012
NR 62
TC 75
Z9 87
U1 31
U2 295
PU ELSEVIER SCIENCE BV
PI AMSTERDAM
PA PO BOX 211, 1000 AE AMSTERDAM, NETHERLANDS
SN 1740-1445
EI 1873-6807
J9 BODY IMAGE
JI Body Image
PD MAR
PY 2015
VL 13
BP 38
EP 45
DI 10.1016/j.bodyim.2014.12.002
PG 8
WC Psychology, Clinical; Psychiatry; Psychology, Multidisciplinary
SC Psychology; Psychiatry
GA CE9SX
UT WOS:000352184800007
PM 25615425
HC Y
HP N
DA 2019-03-26
ER

PT J
AU Feola, G
   Nunes, R
AF Feola, Giuseppe
   Nunes, Richard
TI Success and failure of grassroots innovations for addressing climate
   change: The case of the Transition Movement
SO GLOBAL ENVIRONMENTAL CHANGE-HUMAN AND POLICY DIMENSIONS
LA English
DT Article
DE Grassroots innovations; Transition Movement; Sustainability; Resilience
ID SUSTAINABLE DEVELOPMENT; SOCIAL INNOVATION; COMMUNITY; GOVERNANCE;
   TRANSFORMATION; PATHWAYS; NICHES; PLACE
AB Grassroots innovations emerge as networks generating innovative solutions for climate change adaptation and mitigation. However, it is unclear if grassroots innovations can be successful in responding to climate change. Little evidence exists on replication, international comparisons are rare, and research tends to overlook discontinued responses in favour of successful ones. We take the Transition Movement as a case study of a rapidly spreading transnational grassroots network, and include both active and non-active local transition initiatives. We investigate the replication of grassroots innovations in different contexts with the aim to uncover general patterns of success and failure, and identify questions for future research. An online survey was carried out in 23 countries (N = 276). The data analysis entailed testing the effect of internal and contextual factors of success as drawn from the existing literature, and the identification of clusters of transition initiatives with similar internal and contextual factor configurations. Most transition initiatives consider themselves successful. Success is defined along the lines of social connectivity and empowerment, and external environmental impact. We find that less successful transition initiatives might underestimate the importance of contextual factors and material resources in influencing success. We also find that their diffusion is linked to the combination of local-global learning processes, and that there is an incubation period during which a transition initiative is consolidated. Transition initiatives seem capable of generalising organisational principles derived from unique local experiences that seem to be effective in other local contexts. However, the geographical locations matter with regard to where transition initiatives take root and the extent of their success, and 'place attachment' may have a role in the diffusion of successful initiatives. We suggest that longitudinal comparative studies can advance our understanding in this regard, as well as inform the changing nature of the definition of success at different stages of grassroots innovation development, and the dynamic nature of local and global linkages. (C) 2013 Elsevier Ltd. All rights reserved.
C1 [Feola, Giuseppe] Univ Reading, Dept Geog & Environm Sci, Reading RG66AB, Berks, England.
   [Nunes, Richard] Univ Reading, Sch Real Estate & Planning, Reading RG66AB, Berks, England.
RP Feola, G (reprint author), Univ Reading, Dept Geog & Environm Sci, Reading RG66AB, Berks, England.
EM g.feola@reading.ac.uk
RI Feola, Giuseppe/A-8593-2011; Brooks, Katya/J-4975-2014
OI Feola, Giuseppe/0000-0003-1069-503X
FU School of Human and Environmental Sciences; School of Real Estate and
   Planning at the University of Reading
FX The authors are grateful to all members of the transition initiatives
   who took their time to participate in this study, and to those who did
   not but who sent constructive critiques and comments that helped the
   authors improve the research. Celeste Salter, Michelle Bastian, Marco
   Mauri, Isabela Maria Gomez de Menezes, Holly Salvidge, Jesus
   Cordero-Salvado, Janine Baudach, Sophie Raynaud and Rogerio Henrique de
   Abreu provided invaluable help at different stages of the survey design,
   translation and dissemination. The authors also thank Amy Burnett, Peter
   McManners and Gill Seyfang for their comments on an earlier version of
   this manuscript, and Joan Allibone for proofreading. The project was
   co-funded by the School of Human and Environmental Sciences and the
   School of Real Estate and Planning at the University of Reading.
CR Aiken G, 2012, GEOGR COMPASS, V6, P89, DOI 10.1111/j.1749-8198.2011.00475.x
   Antonsich M, 2010, GEOJOURNAL, V75, P119, DOI 10.1007/s10708-009-9290-9
   Barthelmie RJ, 2008, SUSTAIN SCI, V3, P267, DOI 10.1007/s11625-008-0059-8
   Bergman N., 2010, ENERGY TRANSITIONS I
   Biggs R, 2010, ECOL SOC, V15
   Brangwyn B., 2008, TRANSITION INITIATIV
   Broto VC, 2013, GLOBAL ENVIRON CHANG, V23, P92, DOI 10.1016/j.gloenvcha.2012.07.005
   Brown G, 2012, ENVIRON PLANN A, V44, P1607, DOI 10.1068/a44608
   Bulkeley H, 2005, POLIT GEOGR, V24, P875, DOI 10.1016/j.polgeo.2005.07.002
   Bulkeley H, 2006, URBAN STUD, V43, P2237, DOI 10.1080/00420980600936491
   Burch S, 2010, GLOBAL ENVIRON CHANG, V20, P287, DOI 10.1016/j.gloenvcha.2009.11.009
   Chiu T., 2001, KDD-2001. Proceedings of the Seventh ACM SIGKDD International Conference on Knowledge Discovery and Data Mining, P263
   Church C, 2002, THINKING LOCALLY ACT
   Coenen L, 2012, RES POLICY, V41, P968, DOI 10.1016/j.respol.2012.02.014
   Connors P, 2011, COMMUNITY DEV J, V46, P558, DOI 10.1093/cdj/bsq014
   Devine-Wright P, 2013, LOCAL ENVIRON, V18, P1099, DOI 10.1080/13549839.2012.754742
   Devine-Wright P, 2013, GLOBAL ENVIRON CHANG, V23, P61, DOI 10.1016/j.gloenvcha.2012.08.003
   Douglas Mary, 1983, RISK CULTURE ESSAY S
   FEITELSON E, 1991, GLOBAL ENVIRON CHANG, V1, P396, DOI 10.1016/0959-3780(91)90005-E
   Feola G., 2012, 18 ANN INT SUST DEV
   Geels FW, 2007, RES POLICY, V36, P399, DOI 10.1016/j.respol.2007.01.003
   Glasbergen P, 2010, GLOBAL ENVIRON CHANG, V20, P130, DOI 10.1016/j.gloenvcha.2009.09.002
   Grin J, 2010, TRANSITIONS SUSTAINA
   Haxeltine A., 2009, 134 TYND CTR CLIM CH
   Hodson M, 2010, RES POLICY, V39, P477, DOI 10.1016/j.respol.2010.01.020
   Hoffman SM, 2010, ENERG POLICY, V38, P7567, DOI 10.1016/j.enpol.2009.06.054
   Holloway J., 2010, CRACK CAPITALISM
   Holmgren D., 2004, PERMACULTURE PRINCIP
   Hopkins R., 2008, TRANSITION HDB
   Hopkins R., 2011, TRANSITION COMPANION
   Howaldt J., 2010, SOCIAL INNOVATION CO
   IPCC, 2007, CONTRIBUTION WORKING
   Kirwan J., 2013, GLOBAL ENVIRON CHANG, DOI DOI 10.1016/J.GL0EMRCHA.2012.12.004
   Leach M, 2012, ECOL SOC, V17, DOI 10.5751/ES-04933-170211
   Lewicka M, 2011, J ENVIRON PSYCHOL, V31, P207, DOI 10.1016/j.jenvp.2010.10.001
   Mason K, 2012, ANTIPODE, V44, P493, DOI 10.1111/j.1467-8330.2010.00868.x
   Mayer H, 2010, EUR PLAN STUD, V18, P1545, DOI 10.1080/09654313.2010.504336
[truncated: 8,217,711 more chars]
